# Supplementary material for: Lysine deserts and cullin-RING ligase receptors: Navigating untrodden paths in proteostasis
Source: iScience. 2023 Oct 28;26(11):108344. doi: 10.1016/j.isci.2023.108344 (PMC10665810; doi:10.1016/j.isci.2023.108344)
Supplement: Document S2. Tables S1 and S7–S11 [file mmc2.zip]

Archive with 15 entries (14 files):
- Supplementary tables/
- Supplementary tables/Table S1.xlsx
- __MACOSX/Supplementary tables/._Table S1.xlsx
- Supplementary tables/.DS_Store
- __MACOSX/Supplementary tables/._.DS_Store
- Supplementary tables/Table S7.xlsx
- __MACOSX/Supplementary tables/._Table S7.xlsx
- Supplementary tables/Table S9.xlsx
- __MACOSX/Supplementary tables/._Table S9.xlsx
- Supplementary tables/Table S8.xlsx
- __MACOSX/Supplementary tables/._Table S8.xlsx
- Supplementary tables/Table S11.xlsx
- __MACOSX/Supplementary tables/._Table S11.xlsx
- Supplementary tables/Table S10.xlsx
- __MACOSX/Supplementary tables/._Table S10.xlsx
