# Supplementary material for: Lysine deserts and cullin-RING ligase receptors: Navigating untrodden paths in proteostasis
Source: iScience. 2023 Oct 28;26(11):108344. doi: 10.1016/j.isci.2023.108344 (PMC10665810; doi:10.1016/j.isci.2023.108344)
Supplement: Document S2. Tables S1 and S7–S11 [file mmc2.zip › Supplementary tables/Table S1.xlsx]

## Sheet: README
Table S1. Proteomes from the UniProt database used in the lysine desert analyses, related to STAR Methods.
Column	Description
Taxon	Taxon name (if unavailable, NCBI ID is provided)
UniProt proteome ID	Proteome ID from the UniProt database
NCBI taxon ID	Taxon ID from the NCBI
Total sequences in proteome	Number of all sequences in a proteome

## Sheet: Reference eukaryotes
Taxon	UniProt proteome ID	NCBI taxon ID	Total sequences in proteome
Myotis myotis	UP000527355	51298	21152
Balaeniceps rex	UP000528411	33584	12216
Rhinopithecus bieti	UP000233180	61621	20855
Lachancea mirantina	UP000191024	1230905	5053
Neomonachus schauinslandi	UP000248481	29088	18767
Blastomyces parvus	UP000224080	2060905	8197
Oncorhynchus mykiss	UP000193380	8022	46405
Coccidioides immitis H538.4	UP000054563	396776	10535
Illadopsis cleaveri	UP000534634	201329	13397
Piaya cayana	UP000653271	33601	13976
Nothophytophthora sp. Chile5	UP000274840	2483409	26905
Rhododendron williamsianum	UP000428333	262921	21355
Aspergillus pseudonomiae	UP000325579	1506151	13384
Rhynochetos jubatus	UP000570016	54386	13676
Raphanus sativus	UP000504610	3726	46827
Meloidogyne enterolobii	UP000580250	390850	56521
Coniella lustricola	UP000241462	2025994	11309
Tieghemostelium lacteum	UP000076078	361077	10208
Lentinula edodes	UP000188533	5353	12046
Laccaria amethystina LaAM-08-1	UP000054477	1095629	20880
Ceyx cyanopectus	UP000586704	390723	11903
Linderina pennispora	UP000193922	61395	9274
Mystacornis crossleyi	UP000537747	98133	10563
Pluvianellus socialis	UP000519225	227228	14306
Auriculariopsis ampla	UP000320762	97359	15404
Trichinella sp. T9	UP000054681	181606	12784
Elsinoe australis	UP000243723	40998	9222
Chlamydomonas incerta	UP000650467	51695	16257
Venustampulla echinocandica	UP000254866	2656787	10697
Gossypium harknessii	UP000593560	34285	28410
Pygoscelis adeliae	UP000054081	9238	12848
Branchiostoma belcheri	UP000515135	7741	23850
Ursus arctos horribilis	UP000286642	116960	19830
Panaeolus cyanescens	UP000284842	181874	13419
Euroglyphus maynei	UP000194236	6958	15246
Nippostrongylus brasiliensis	UP000271162	27835	22636
Aspergillus oryzae	UP000190312	5062	11429
Dimargaris cristalligena	UP000268162	215637	7376
Neolecta irregularis DAH-3	UP000186594	1198029	5530
[Candida] arabinofermentans NRRL YB-2248	UP000094801	983967	5824
Nyssa sinensis	UP000325577	561372	36118
Kipferlia bialata	UP000265618	797122	3390
Phainopepla nitens	UP000579685	161653	13527
Daucus carota subsp. sativus	UP000077755	79200	31771
Trichoplusia ni	UP000322000	7111	14669
Coniochaeta pulveracea	UP000275385	177199	9534
Aquila chrysaetos chrysaetos	UP000472275	223781	16059
Brettanomyces naardenensis	UP000290900	13370	5164
Hypoxylon sp. CI-4A	UP000242955	1001833	11701
Abscondita terminalis	UP000563990	2069292	20366
Halcyon senegalensis	UP000648918	342381	14252
Cyclospora cayetanensis	UP000095192	88456	7151
Anabarilius grahami	UP000281406	495550	23663
Achlya hypogyna	UP000243579	1202772	14400
Ibidorhyncha struthersii	UP000587655	425643	13835
Malassezia restricta CBS 7877	UP000269793	425264	4096
Crocuta crocuta	UP000475037	9678	16983
Prunella himalayana	UP000566454	670356	13876
Hyaloscypha bicolor E	UP000235371	1095630	18610
Lates calcarifer	UP000314980	8187	24715
Malassezia sympodialis ATCC 42132	UP000186303	1230383	4490
Aspergillus thermomutatus	UP000215305	41047	9702
Penicillium subrubescens	UP000186955	1316194	14038
Oryzias javanicus	UP000283210	123683	21345
Ananas comosus	UP000092600	4615	23192
Phialophora americana	UP000054266	5601	10919
Mandrillus leucophaeus	UP000233140	9568	20771
Monascus purpureus	UP000319663	5098	8080
Camelus dromedarius	UP000299084	9838	21124
Fusarium longipes	UP000266234	694270	11420
Cottoperca gobio	UP000504630	56716	21119
Perkinsus chesapeaki	UP000591131	330153	10985
Aspergillus tanneri	UP000308092	1220188	13554
Vespula vulgaris	UP000614350	7454	15506
Monilinia fructigena	UP000249056	38457	10442
Bathycoccus prasinos	UP000198341	41875	7886
Tetracentron sinense	UP000655225	13715	32274
Notiomystis cincta	UP000579558	366454	13629
Blattella germanica	UP000245037	6973	28575
Octopus vulgaris	UP000515154	6645	18617
Babesia ovata	UP000236319	189622	5006
Ursus maritimus	UP000261680	29073	19368
[Candida] haemuloni	UP000244309	45357	5240
Gossypium hirsutum	UP000189702	3635	60892
Aspergillus aculeatus ATCC 16872	UP000184546	690307	10843
Spirometra erinaceieuropaei	UP000550142	99802	27605
Leishmania donovani	UP000318447	5661	7554
Chauna torquata	UP000537522	30388	13466
Bos indicus	UP000515132	9915	19685
Pseudogymnoascus sp. 24MN13	UP000092157	1622150	10229
Sula dactylatra	UP000619137	56068	12940
Postia placenta MAD-698-R-SB12	UP000194127	670580	12515
Steatornis caripensis	UP000516988	48435	14501
Carex littledalei	UP000623129	544730	22319
Tyrannus savana	UP000537779	137541	13553
Mohoua ochrocephala	UP000586926	874463	13564
Kwoniella shandongensis	UP000322225	1734106	7422
Setophaga kirtlandii	UP000550059	298831	13871
Mesocricetus auratus	UP000189706	10036	20469
Rachicladosporium sp. CCFEE 5018	UP000192386	1974281	18035
Brugia timori	UP000280834	42155	15861
Trichoplax sp. H2	UP000253843	287889	12150
Talaromyces amestolkiae	UP000249363	1196081	10407
Eumeta japonica	UP000299102	151549	96129
Drosophila kikkawai	UP000515200	30033	15043
Mola mola	UP000261620	94237	21362
Cordyceps fumosorosea ARSEF 2679	UP000076744	1081104	10050
Nyctiprogne leucopyga	UP000551823	382315	13366
Actinidia chinensis var. chinensis	UP000241394	1590841	32853
Stercorarius parasiticus	UP000532908	54059	13851
Larimichthys crocea	UP000424527	215358	23959
Fusarium nygamai	UP000236664	42673	16018
Physeter catodon	UP000248484	9755	20086
Handroanthus impetiginosus	UP000231279	429701	29726
Aotus nancymaae	UP000233020	37293	20371
Oxyruncus cristatus	UP000564466	114331	14018
Vitis riparia x Vitis cinerea	UP000425232	2018007	119
Phyllostomus discolor	UP000504628	89673	19672
Lynx canadensis	UP000472241	61383	19060
Cephus cinctus	UP000265894	211228	160
Galleria mellonella	UP000504614	7137	14091
Ganoderma sinense ZZ0214-1	UP000230002	1077348	15394
Trichinella britovi	UP000054653	45882	15466
Stagonospora sp. SRC1lsM3a	UP000077206	765868	14420
Protomyces lactucae-debilis	UP000193685	2754530	6702
Neotoma lepida	UP000092124	56216	24274
Xylaria hypoxylon	UP000297716	37992	11037
Spodoptera exigua	UP000648187	7107	14288
Bactrocera dorsalis	UP000504616	27457	11183
Rynchops niger	UP000525416	227184	14305
Hortaea werneckii EXF-2000	UP000194280	1157616	15464
Kazachstania saulgeensis	UP000196158	1789683	5290
Lipomyces starkeyi NRRL Y-11557	UP000094385	675824	8135
Haemonchus placei	UP000268014	6290	21409
Trypanosoma theileri	UP000192257	67003	11236
Ascosphaera apis ARSEF 7405	UP000242877	392613	6442
Arabis nemorensis	UP000489600	586526	28762
Anhinga rufa	UP000528690	317792	10475
Callorhinchus milii	UP000314986	7868	19408
Trichoderma asperellum CBS 433.97	UP000240493	1042311	12546
Aspergillus caelatus	UP000326268	61420	13914
Arachis hypogaea	UP000289738	3818	71122
Pyrenophora seminiperda CCB06	UP000265663	1302712	8702
Kwoniella heveanensis BCC8398	UP000092666	1296120	7924
Cervus hanglu yarkandensis	UP000631465	84702	713
Motacilla alba	UP000532252	45807	13502
Plasmodium berghei ANKA	UP000074855	5823	4927
Odocoileus virginianus texanus	UP000504613	9880	20978
Dentipellis fragilis	UP000298327	205917	11715
Macleaya cordata	UP000195402	56857	21697
Eurypyga helias	UP000054232	54383	7979
Colobus angolensis palliatus	UP000233080	336983	20530
Armadillidium nasatum	UP000326759	96803	14427
Dendrobium catenatum	UP000233837	906689	29029
Madurella mycetomatis	UP000078237	100816	9733
Wallemia ichthyophaga	UP000310689	245174	4149
Fusarium venenatum	UP000245910	56646	13945
Ophiocordyceps camponoti-leonardi (nom. inval.)	UP000252748	2039875	6963
Delphinapterus leucas	UP000248483	9749	18374
Picathartes gymnocephalus	UP000631391	175131	13505
Bombyx mandarina	UP000504629	7092	12763
Gossypium barbadense	UP000239757	3634	40045
Eschrichtius robustus	UP000243164	9764	10855
Armillaria ostoyae	UP000219338	47428	22192
Pseudozyma flocculosa	UP000323386	84751	7767
Chloropsis hardwickii	UP000640999	667144	13502
Limosa lapponica baueri	UP000233556	1758121	22950
Loxia curvirostra	UP000564784	64802	14544
Sparus aurata	UP000472265	8175	25145
Rhodinocichla rosea	UP000574210	58203	14100
Tyto alba	UP000054190	56313	9263
Angomonas deanei	UP000515908	59799	10115
Diutina rugosa	UP000449547	5481	5811
Aspergillus bombycis	UP000179179	109264	12265
Haematococcus lacustris	UP000485058	44745	28121
Acanthochromis polyacanthus	UP000257200	80966	23617
Candolleomyces aberdarensis	UP000290288	2316362	14686
Penicillium freii	UP000055045	48697	11722
Cystoisospora suis	UP000221165	483139	11541
Rosellinia necatrix	UP000054516	77044	12440
Oxylabes madagascariensis	UP000570288	98144	8969
Onychorhynchus coronatus	UP000550309	360224	14340
Geospiza fortis	UP000504602	48883	8284
Ascoidea rubescens DSM 1968	UP000095038	1344418	6733
Akanthomyces lecanii RCEF 1005	UP000076881	1081108	11019
Rotaria sp. Silwood2	UP000663884	2762512	57178
Ascobolus immersus RN42	UP000275078	1160509	17778
Moniliophthora roreri	UP000054988	221103	19789
Pteropus vampyrus	UP000515202	132908	19489
Acer yangbiense	UP000323000	1000413	28112
Naegleria fowleri	UP000444721	5763	13588
Dissoconium aciculare CBS 342.82	UP000504637	1314786	10289
Lonchura striata domestica	UP000197619	299123	15247
Nelumbo nucifera	UP000189703	4432	24001
Cnemophilus loriae	UP000517678	254448	14099
Vireo altiloquus	UP000589495	34956	14067
Monosporascus sp. GIB2	UP000291414	2211647	11773
Pyricularia grisea	UP000515153	148305	12446
Acinonyx jubatus	UP000504626	32536	19413
Trichinella pseudospiralis	UP000054815	6337	10629
Cucumis melo var. makuwa	UP000321393	1194695	37790
Serilophus lunatus	UP000553648	239386	14091
Panicum hallii var. hallii	UP000244336	1504633	33011
Neopipo cinnamomea	UP000556200	456388	13978
Metarhizium anisopliae BRIP 53293	UP000054544	1291518	11404
Terfezia boudieri ATCC MYA-4762	UP000267821	1051890	12026
Hepatocystis sp. ex Piliocolobus tephrosceles	UP000492440	2600580	5281
Fonsecaea erecta	UP000078343	1367422	12089
Colletotrichum tofieldiae	UP000076552	708197	12499
Heliocybe sulcata	UP000305948	5364	12554
Ptilorrhoa leucosticta	UP000547721	449384	13491
Apostichopus japonicus	UP000230750	307972	30032
Drosophila busckii	UP000494163	30019	11911
Gambusia affinis	UP000250572	33528	19443
Valsa sordida	UP000284375	252740	9818
Stemphylium lycopersici	UP000249619	183478	9079
Pseudogymnoascus verrucosus	UP000091956	342668	10682
Dentipellis sp. KUC8613	UP000322482	1883078	14287
Miscanthus lutarioriparius	UP000604825	422564	67182
Hirundo rustica rustica	UP000269221	333673	34534
Tritrichomonas foetus	UP000179807	1144522	24634
Molothrus ater	UP000553862	84834	15960
Cafeteria roenbergensis	UP000323011	33653	8424
Periconia macrospinosa	UP000244855	97972	18722
Sitta europaea	UP000583915	50251	13526
Hesseltinella vesiculosa	UP000242146	101127	11058
Thalassiosira oceanica	UP000266841	159749	34431
Penicillium sp. 'occitanis'	UP000218381	290292	11231
Aspergillus cristatus	UP000094569	573508	10115
Hyaloscypha variabilis F	UP000235786	1149755	20340
Upupa epops	UP000544127	57439	13728
Spirodela intermedia	UP000663760	51605	21594
Rhipidura dahli	UP000561178	667186	14156
Vanilla planifolia	UP000636800	51239	22694
fungal sp. No.14919	UP000189293	1813822	14332
Oryzias melastigma	UP000646548	30732	25439
Monilinia fructicola	UP000322873	38448	12118
Blastocystis sp. ATCC 50177/Nand II	UP000078348	478820	6377
Trichobilharzia regenti	UP000280995	157069	22165
Enterospora canceri	UP000192639	1081671	2147
Cercospora zeina	UP000234720	348901	10192
Strigops habroptila	UP000472266	2489341	16021
Massariosphaeria phaeospora	UP000481861	100035	14012
Hypsibius dujardini	UP000192578	232323	14162
Antrodiella citrinella	UP000308730	2447956	9798
Aspergillus sclerotialis	UP000266188	2070753	11306
Trichinella zimbabwensis	UP000055024	268475	14212
Glareola pratincola	UP000583049	43316	13760
Amanita thiersii Skay4041	UP000242287	703135	10343
Malus baccata	UP000315295	106549	45510
Schistosoma japonicum	UP000311919	6182	10042
Puccinia coronata f. sp. avenae	UP000235388	200324	25533
Raphidocelis subcapitata	UP000247498	307507	13347
Polyporus brumalis	UP000256964	139420	18174
Cladophialophora carrionii	UP000094526	86049	11181
Bison bison bison	UP000515208	43346	20565
Marssonina coronariae	UP000242519	503106	9355
Sinocyclocheilus rhinocerous	UP000472270	307959	44739
Saccharomycodes ludwigii	UP000262825	36035	4013
Trachymyrmex cornetzi	UP000078492	471704	18657
Sinocyclocheilus grahami	UP000472262	75366	44175
Catenaria anguillulae PL171	UP000193411	765915	12590
Schistosoma mattheei	UP000269396	31246	22244
Mytilinidion resinicola	UP000504636	574789	16739
Senna tora	UP000634136	362788	44665
Clunio marinus	UP000183832	568069	21611
Aspergillus sclerotiicarbonarius CBS 121057	UP000248423	1448318	12562
Platysternon megacephalum	UP000297703	55544	21371
Ptilonorhynchus violaceus	UP000584880	28724	13901
Nylanderia fulva	UP000479987	613905	426
Gossypium gossypioides	UP000593579	34282	22326
Syncephalastrum racemosum	UP000242180	13706	11037
Thalassarche chlororhynchos	UP000556761	54017	11811
Aspergillus parasiticus	UP000326532	5067	13752
Ensete ventricosum	UP000288739	4639	58382
Thamnophis sirtalis	UP000504617	35019	18522
Piptocephalis cylindrospora	UP000267251	1907219	4271
Locustella ochotensis	UP000572057	187437	13910
Aspergillus pseudotamarii	UP000325672	132259	13426
Circaetus pectoralis	UP000562238	321084	14132
Ophiocordyceps polyrhachis-furcata BCC 54312	UP000253664	1330021	8807
Hydatigera taeniaeformis	UP000274429	6205	11591
Juglans regia	UP000235220	51240	32622
Peniophora sp. CONT	UP000077086	1314672	18907
Powellomyces hirtus	UP000318582	109895	6533
Puma concolor	UP000515131	9696	17616
Promerops cafer	UP000587587	254652	14071
Sphaeroforma arctica JP610	UP000054560	667725	18207
Penicillium steckii	UP000191285	303698	10355
Mytilus coruscus	UP000507470	42192	58248
Zancudomyces culisetae	UP000188320	1213189	7387
Lachancea dasiensis	UP000190274	1072105	5089
Trichinella murrelli	UP000055048	144512	14367
Brettanomyces bruxellensis	UP000478008	5007	4659
[Candida] inconspicua	UP000307173	52247	5046
Sapajus apella	UP000504640	9515	20350
Kwoniella pini CBS 10737	UP000094020	1296096	7827
Ciccaba nigrolineata	UP000542434	1118524	13820
Aleadryas rufinucha	UP000557196	461220	13884
Anthoscopus minutus	UP000554720	156561	13552
Todus mexicanus	UP000660247	135184	10042
Coffea arabica	UP000515148	13443	42334
Tigriopus californicus	UP000318571	6832	15551
Amphiprion ocellaris	UP000257160	80972	23429
Emmonsia crescens	UP000226031	73230	8899
Terrapene carolina triunguis	UP000472274	2587831	21342
Aspergillus mulundensis	UP000256690	1810919	11569
Coccidioides immitis RMSCC 3703	UP000054559	454286	10420
Clohesyomyces aquaticus	UP000193144	1231657	15806
Monosporascus sp. MC13-8B	UP000292509	2211646	10637
Drosophila rhopaloa	UP000515209	1041015	15937
Wuchereria bancrofti	UP000270924	6293	13000
Oryza meyeriana var. granulata	UP000479710	110450	39309
Temnothorax curvispinosus	UP000504618	300111	15254
Tolypocladium capitatum	UP000236621	45235	7532
Paraphaeosphaeria sporulosa	UP000077069	1460663	14732
Trifolium medium	UP000265520	97028	116147
Notothenia coriiceps	UP000504611	8208	24776
Loa loa	UP000095285	7209	12152
Dermatophagoides pteronyssinus	UP000515146	6956	11190
Plasmopara halstedii	UP000054928	4781	15449
Pseudocercospora eumusae	UP000070133	321146	10939
Leiothrix lutea	UP000524007	36275	13253
Plasmodium falciparum Dd2	UP000054282	57267	5132
Rhabdornis inornatus	UP000583164	237438	14339
Crypturellus soui	UP000545332	458187	14071
Talaromyces atroroseus	UP000214365	1441469	9520
Propithecus coquereli	UP000233160	379532	17882
Aspergillus novofumigatus IBT 16806	UP000234474	1392255	11478
Leucoagaricus sp. SymC.cos	UP000070249	1714833	12747
Nyctibius bracteatus	UP000538472	48426	13937
Phaetusa simplex	UP000556165	297813	13248
Botrytis elliptica	UP000297229	278938	12555
Rutstroemia sp. NJR-2017a BBW	UP000238072	2070414	10779
Colinus virginianus	UP000198419	9014	17122
Folsomia candida	UP000198287	158441	28565
Oryza sativa Japonica Group	UP000059680	39947	43673
Aspergillus alliaceus	UP000326931	209559	13098
Brachypteracias leptosomus	UP000520535	135165	13408
Cytospora leucostoma	UP000285146	1230097	10071
Drymodes brunneopygia	UP000525319	626378	13533
Pochonia chlamydosporia 170	UP000078397	1380566	14143
Toxostoma redivivum	UP000523146	99882	14127
Pseudocercospora musae	UP000073492	113226	10380
Gigaspora rosea	UP000266673	44941	31016
Oriolus oriolus	UP000534407	181099	13920
Hortaea werneckii	UP000276864	91943	16466
Rhinopithecus roxellana	UP000233200	61622	21114
Haplochromis burtoni	UP000264840	8153	23059
Gymnodraco acuticeps	UP000515161	8218	24714
Camellia sinensis var. sinensis	UP000306102	542762	30052
Calocera cornea HHB12733	UP000076842	1353952	13076
Chroicocephalus maculipennis	UP000524558	287016	13922
Danionella translucida	UP000316079	623744	23793
Botryotinia calthae	UP000297299	38488	12263
Cylicostephanus goldi	UP000271889	71465	13786
Certhia familiaris	UP000611277	73333	13143
Hypoxylon sp. CO27-5	UP000194361	1001938	12244
Chilo suppressalis	UP000283053	168631	15558
Botryotinia narcissicola	UP000297452	278944	12236
Pelecanus crispus	UP000054150	36300	8686
Panurus biarmicus	UP000545574	181101	12783
Peronospora effusa	UP000282087	542832	8522
Chrysochloris asiatica	UP000504623	185453	19592
Crypturellus undulatus	UP000534426	48396	14020
Chara braunii	UP000265515	69332	34644
Symbiodinium sp. CCMP2456	UP000639591	1519616	32041
Trema orientale	UP000237000	63057	35798
Pedionomus torquatus	UP000565207	227192	13302
Anncaliia algerae PRA109	UP000054343	1240240	5143
Daedalea quercina L-15889	UP000076727	1314783	12169
Caulochytrium protostelioides	UP000274922	1555241	6161
Taenia asiatica	UP000282613	60517	10244
Crucibulum laeve	UP000308652	68775	14180
Gossypium laxum	UP000593574	34288	25951
Rostratula benghalensis	UP000545435	118793	14195
Monodon monoceros	UP000308365	40151	20730
Laetiporus sulphureus 93-53	UP000076871	1314785	13707
Diabrotica virgifera virgifera	UP000515147	50390	20165
Colletotrichum trifolii	UP000295703	5466	12236
Octodon degus	UP000515203	10160	20499
Artemisia annua	UP000245207	35608	62376
Synchytrium microbalum	UP000319731	1806994	6304
Phytophthora palmivora var. palmivora	UP000237271	611791	24468
Trichinella patagoniensis	UP000054783	990121	14635
Vespula pensylvanica	UP000600918	30213	18484
Batrachochytrium salamandrivorans	UP000189906	1357716	10107
Camellia sinensis	UP000593564	4442	32310
Carassius auratus	UP000515129	7957	51383
Acanthocheilonema viteae	UP000276991	6277	10007
Naematelia encephala	UP000193986	71784	7963
Crotophaga sulcirostris	UP000549499	33598	13847
Rhizoctonia solani AG-1 IB	UP000059188	1108050	12613
Scenedesmus sp. NREL 46B-D3	UP000588193	2650976	17318
Chloropicon primus	UP000316726	1764295	8606
Cettia cetti	UP000524451	68486	14828
Golovinomyces cichoracearum	UP000283383	62708	6757
Cyberlindnera jadinii NRRL Y-1542	UP000094389	983966	5994
Trichinella sp. T6	UP000054673	92179	14632
Onychostoma macrolepis	UP000579812	369639	24720
Cinnamomum micranthum f. kanehirae	UP000283530	337451	26414
Sapayoa aenigma	UP000589485	239371	13839
Aspergillus saccharolyticus JOP 1030-1	UP000248349	1450539	10061
Rutstroemia sp. NJR-2017a WRK4	UP000238813	2070412	10520
Onchocerca ochengi	UP000271087	42157	13353
Meira miltonrushii	UP000245771	1280837	7452
Cisticola juncidis	UP000546986	52622	13372
Ceuthmochares aereus	UP000519239	1961834	12202
Gymnorhina tibicen	UP000579941	9132	14291
Planoprotostelium fungivorum	UP000241769	1890364	16856
Cynara cardunculus var. scolymus	UP000243975	59895	26434
Formicarius rufipectus	UP000520463	1118560	13577
Diaporthe helianthi	UP000094444	158607	13137
Odobenus rosmarus divergens	UP000245340	9708	19331
Alligator sinensis	UP000189705	38654	19111
Caloenas nicobarica	UP000546235	187106	14055
Vespula germanica	UP000617340	30212	17178
Striga asiatica	UP000325081	4170	33322
Adineta steineri	UP000663832	433720	57739
Malassezia vespertilionis	UP000232875	2020962	3791
Rhynchophorus ferrugineus	UP000625711	354439	22855
Penaeus vannamei	UP000283509	6689	25399
Coptotermes formosanus	UP000502823	36987	12806
Saitozyma podzolica	UP000279259	1890683	10205
Pochonia chlamydosporia 123	UP000289413	1052797	11960
Talaromyces rugulosus	UP000509510	121627	11830
Acaromyces ingoldii	UP000245768	215250	8019
Dinoponera quadriceps	UP000515204	609295	11037
Pieris macdunnoughi	UP000663880	345717	16581
Rhizophagus irregularis	UP000234323	588596	25730
Corynespora cassiicola Philippines	UP000240883	1448308	17125
Strongylus vulgaris	UP000270094	40348	20844
Alternaria sp. MG1	UP000266453	1678846	4966
Coniochaeta ligniaria NRRL 30616	UP000182658	1408157	13658
Lentinus tigrinus ALCF2SS1-6	UP000313359	1328759	15504
Lachancea fermentati	UP000190831	4955	5229
Clonorchis sinensis	UP000286415	79923	14505
Fusarium sp. AF-8	UP000288168	1325734	16262
Alectura lathami	UP000562322	81907	13377
Eubucco bourcierii	UP000583613	91767	14131
[Candida] auris	UP000230249	498019	5409
Lactuca saligna	UP000509530	75948	41650
Eolophus roseicapilla	UP000637704	176039	13310
Synchytrium endobioticum	UP000317494	286115	7895
Thalictrum thalictroides	UP000554482	46969	33511
Nycticryphes semicollaris	UP000586634	227226	14293
Pomacea canaliculata	UP000245119	400727	21377
Brugia pahangi	UP000278627	6280	14545
Litomosoides sigmodontis	UP000277928	42156	9894
Prunus yedoensis var. nudiflora	UP000250321	2094558	40375
Rodentolepis nana	UP000278807	102285	13592
Cryomyces minteri	UP000308768	331657	13291
Jimgerdemannia flammicorona	UP000268093	994334	13120
Tilletia controversa	UP000077684	13291	9854
Capra hircus	UP000291000	9925	21150
Piromyces finnis	UP000193719	1754191	10768
Fasciola hepatica	UP000230066	6192	11190
Tilletiopsis washingtonensis	UP000245946	58919	7005
Pseudogymnoascus sp. 23342-1-I1	UP000091879	1524831	10680
Salix dunnii	UP000657918	1413687	29716
Picea glauca	UP000242691	3330	6155
Irena cyanogastra	UP000530962	175120	14199
Schistosoma margrebowiei	UP000277204	48269	25527
Lipotes vexillifer	UP000265300	118797	18848
Brachionus plicatilis	UP000276133	10195	52211
Arenaria interpres	UP000541811	54971	13845
Aspergillus wentii DTO 134E9	UP000184383	1073089	12389
Bombus vosnesenskii	UP000504631	207650	10990
Monosporascus sp. MG133	UP000293831	2211645	11566
Pseudomicrostroma glucosiphilum	UP000245942	1684307	6679
Aphis glycines	UP000475862	307491	18358
Fusarium oxysporum f. sp. radicis-cucumerinum	UP000219602	327505	16567
Porphyridium purpureum	UP000324585	35688	9673
Gracilariopsis chorda	UP000247409	448386	10593
Aspergillus violaceofuscus CBS 115571	UP000249829	1450538	12074
Hyaloscypha hepaticicola	UP000235672	2082293	16778
Rhodotorula sp. CCFEE 5036	UP000310668	1965284	6416
Perca fluviatilis	UP000465112	8168	24246
Penicillium polonicum	UP000191408	60169	10627
Monosporascus sp. CRB-8-3	UP000292472	2211644	11773
Cercocebus atys	UP000233060	9531	20883
Diachasma alloeum	UP000297026	454923	428
Cinara cedri	UP000325440	506608	16923
Elachura formosa	UP000623542	1463973	13998
Alternaria alternata	UP000077248	5599	13463
Cannabis sativa	UP000583929	3483	30194
Smithornis capensis	UP000567624	363769	13835
Ciconia maguari	UP000537039	52777	13285
Trichoderma harzianum CBS 226.95	UP000241690	983964	14048
Ophiocordyceps camponoti-saundersi (nom. inval.)	UP000253071	2039874	6872
Absidia repens	UP000193560	90262	14767
Capsicum chinense	UP000224522	80379	34757
Orchesella cincta	UP000094527	48709	20218
Podila verticillata NRRL 6337	UP000243308	1069443	1503
Aspergillus heteromorphus CBS 117.55	UP000247233	1448321	10837
Kalanchoe fedtschenkoi	UP000594263	63787	30817
Cephalopterus ornatus	UP000543364	114276	13893
Batrachochytrium dendrobatidis JEL423	UP000077115	403673	8580
Gongylonema pulchrum	UP000271098	637853	26895
Beauveria bassiana	UP000235728	176275	10656
Bremia lactucae	UP000294530	4779	9237
Gossypium lobatum	UP000593572	34289	28108
Psilocybe cyanescens	UP000283269	93625	15931
Drechmeria coniospora	UP000076580	98403	8231
Babjeviella inositovora NRRL Y-12698	UP000094336	984486	6393
Sylvia atricapilla	UP000573818	48155	13252
Tribonema minus	UP000664859	303371	18071
Mikania micrantha	UP000326396	192012	45070
Ramazzottius varieornatus	UP000186922	947166	22940
Carlito syrichta	UP000189704	1868482	19962
Edaphochlamys debaryana	UP000612055	47281	19103
Dorcoceras hygrometricum	UP000250235	472368	45898
Aspergillus brasiliensis CBS 101740	UP000184499	767769	12981
Gossypium armourianum	UP000593575	34283	23385
Pseudoatta argentina	UP000668214	621737	9266
Porphyra umbilicalis	UP000218209	2786	13291
Rachicladosporium antarcticum	UP000192596	1507870	18598
Rotaria sp. Silwood1	UP000663835	2762511	64454
Edolisoma coerulescens	UP000526889	2585810	13645
Horornis vulcanius	UP000558460	2585811	9840
Myiagra hebetior	UP000534930	381031	13880
Aspergillus sydowii CBS 593.65	UP000184356	1036612	13568
Ophiocordyceps camponoti-rufipedis	UP000226431	2004952	7618
Psophia crepitans	UP000587472	54359	13853
Venturia nashicola	UP000298493	86259	11754
Lamprigera yunnana	UP000580559	370605	19398
Pachysolen tannophilus NRRL Y-2460	UP000094236	669874	5643
Quiscalus mexicanus	UP000552319	64278	13590
Pythium brassicum	UP000323770	1485010	12998
Fregetta grallaria	UP000563060	79628	13503
Atta colombica	UP000078540	520822	14143
Tolypocladium paradoxum	UP000237481	94208	8912
Golovinomyces magnicellulatus	UP000320725	62714	8170
Dibothriocephalus latus	UP000281553	60516	19927
Aphanomyces stellatus	UP000332933	120398	20738
Gonapodya prolifera JEL478	UP000070544	1344416	13797
Chiloscyllium punctatum	UP000287033	137246	33497
Erysiphe pulchra	UP000237438	225359	6853
Athene cunicularia	UP000472269	194338	13825
Digitaria exilis	UP000636709	1010633	60043
Chenopodium quinoa	UP000596660	63459	33949
Leucopsar rothschildi	UP000522331	127929	13433
Poecilia reticulata	UP000242638	8081	22853
Aspergillus ellipticus CBS 707.79	UP000247810	1448320	12861
Helicocarpus griseus UAMH5409	UP000223968	1447875	10216
Pseudo-nitzschia multistriata	UP000291116	183589	11763
Scophthalmus maximus	UP000246464	52904	21114
Amphibalanus amphitrite	UP000440578	1232801	24795
Geotrypetes seraphini	UP000515159	260995	19038
Araneus ventricosus	UP000499080	182803	246042
Eremomyces bilateralis CBS 781.70	UP000504638	1392243	9854
Piloderma croceum F 1598	UP000054166	765440	21351
Rhizopus microsporus	UP000242381	58291	11322
Rhodotorula sp. JG-1b	UP000062823	1305733	6678
Bondarzewia mesenterica	UP000310158	1095465	10514
Colletotrichum orchidophilum	UP000176998	1209926	14495
Cercospora berteroae	UP000237631	357750	11903
Centropus unirufus	UP000517892	1118519	13993
Phytophthora rubi	UP000434957	129364	35064
Microdochium bolleyi	UP000070501	196109	13164
Plasmodium falciparum RAJ116	UP000054566	580058	3203
Muntiacus reevesi	UP000326062	9886	25423
Microcaecilia unicolor	UP000515156	1415580	20580
Metschnikowia aff. pulcherrima	UP000292447	2163413	5795
Trifolium pratense	UP000236291	57577	58053
Anaeromyces robustus	UP000193944	1754192	12656
Coemansia reversa NRRL 1564	UP000242474	763665	7317
Rotaria magnacalcarata	UP000663866	392030	50838
Chionis minor	UP000557271	227182	14280
Malurus elegans	UP000564407	720584	14016
Kwoniella dejecticola CBS 10117	UP000078595	1296121	8600
Tubulinosema ratisbonensis	UP000282876	291195	2996
Gulo gulo	UP000269945	48420	23
Amphiprion percula	UP000265080	161767	23736
Spizella passerina	UP000618746	40210	9048
Echinostoma caproni	UP000272942	27848	18535
Aspergillus calidoustus	UP000054771	454130	15115
Xylona heveae TC161	UP000076632	1328760	8201
Punica granatum	UP000233551	22663	50426
Pardalotus punctatus	UP000570592	254575	13660
Bos indicus x Bos taurus	UP000314981	30522	21408
Fusarium oxysporum	UP000286305	5507	17790
Polarella glacialis	UP000654075	89957	55419
Tripterygium wilfordii	UP000593562	458696	27709
Sistotremastrum niveocremeum HHB9708	UP000076722	1314777	13030
Sugiyamaella lignohabitans	UP000189580	796027	5131
Dicaeum eximium	UP000523279	667154	13622
Trogon melanurus	UP000550660	56311	14123
Gymnopilus dilepis	UP000284706	231916	16218
Thelazia callipaeda	UP000276776	103827	10885
Scaptodrosophila lebanonensis	UP000504634	7225	13342
Anabas testudineus	UP000265040	64144	23202
Chlamydomonas schloesseri	UP000613740	2026947	15419
Penicillium arizonense	UP000177622	1835702	12121
Smittium simulii	UP000245383	133385	6456
Wallemia mellicola	UP000310685	1708541	4289
Scytalidium lignicola	UP000258309	5539	12794
Eudromia elegans	UP000533954	8805	13636
Aspergillus awamori	UP000286921	105351	11139
Tetrabaena socialis	UP000236333	47790	14121
Urocolius indicus	UP000654395	458196	14054
Vulpes vulpes	UP000286640	9627	19320
Penicilliopsis zonata CBS 506.65	UP000184188	1073090	9869
Gopherus agassizii	UP000291020	38772	20096
Leptotrombidium deliense	UP000288716	299467	14651
Pichia membranifaciens	UP000186136	4926	4160
Pachycephala philippinensis	UP000570547	449367	13318
Neophocaena asiaeorientalis asiaeorientalis	UP000252040	1706337	18229
Kockovaella imperatae	UP000193218	4999	7388
Musa balbisiana	UP000317650	52838	32103
Apis cerana cerana	UP000242457	94128	9931
Emergomyces pasteurianus Ep9510	UP000182235	1447872	8944
Hamiltosporidium tvaerminnensis	UP000292282	1176355	5820
Bursaphelenchus okinawaensis	UP000614601	465554	14486
Callipepla squamata	UP000198323	9009	16973
Varroa destructor	UP000594260	109461	10202
Jacana jacana	UP000550086	54508	13209
Nothocercus julius	UP000531559	2585813	13353
Paecilomyces variotii	UP000283841	264951	9264
Rotaria socialis	UP000663873	392032	49356
Parasitella parasitica	UP000054107	35722	13357
Frankliniella occidentalis	UP000504606	133901	15639
Wickerhamiella sorbophila	UP000238350	45607	4707
Enterocytozoon hepatopenaei	UP000192758	646526	2431
Symbiodinium pilosum	UP000649617	2952	23427
Tremella mesenterica DSM 1558	UP000054539	578456	1453
Mesembrinibis cayennensis	UP000574277	1118748	13857
Schistosoma bovis	UP000290809	6184	11348
Sarcoptes scabiei	UP000070412	52283	10470
Pitta sordida	UP000633448	9163	13848
Zosterops hypoxanthus	UP000549157	2485327	13698
Chaetops frenatus	UP000563107	221966	13217
Sclerurus mexicanus	UP000588334	265632	14009
Macaca fascicularis	UP000233100	9541	23283
Pocillopora damicornis	UP000275408	46731	25411
Fomitopsis rosea	UP000298390	34475	11196
Cyprinodon variegatus	UP000265020	28743	22943
Polyporus arcularius HHB13444	UP000308197	1314778	17466
Anopheles stephensi	UP000076408	30069	11765
Aspergillus uvarum CBS 121591	UP000248340	1448315	12014
Burhinus bistriatus	UP000574691	240201	13960
Rosa chinensis	UP000238479	74649	45026
Psilopogon haemacephalus	UP000574528	2585815	13526
Perkinsus olseni	UP000553632	32597	33082
Fistulifera solaris	UP000198406	1519565	20304
Catharus fuscescens	UP000519684	159581	13906
Alaudala cheleensis	UP000571582	670337	14234
Plasmodium ovale wallikeri	UP000078555	864142	8410
Rousettus aegyptiacus	UP000593571	9407	21287
Pomatostomus ruficeps	UP000583496	9176	13287
Molossus molossus	UP000550707	27622	20194
Pseudogymnoascus sp. WSF 3629	UP000091997	1622147	11000
Salix brachista	UP000326939	2182728	29803
Micractinium conductrix	UP000239649	554055	9122
Candida viswanathii	UP000253472	5486	10576
Tulasnella calospora MUT 4182	UP000054248	1051891	19349
Penicillium coprophilum	UP000191500	36646	8993
Cordyceps javanica	UP000315783	43265	11436
Ustilago trichophora	UP000324022	86804	13002
Atlantisia rogersi	UP000518911	2478892	13649
Stentor coeruleus	UP000187209	5963	30969
Pteruthius melanotis	UP000603297	357074	11955
Manihot esculenta	UP000091857	3983	32649
[Candida] pseudohaemulonii	UP000241107	418784	5132
Symbiodinium natans	UP000604046	878477	34950
Testicularia cyperi	UP000246740	1882483	7036
Angiostrongylus costaricensis	UP000267027	334426	13350
Ceratitis capitata	UP000606786	7213	18695
Syncephalis pseudoplumigaleata	UP000278143	1712513	5997
Callorhinus ursinus	UP000286641	34884	20338
Apostasia shenzhenica	UP000236161	1088818	21679
Apium graveolens	UP000593563	4045	1619
Wallemia hederae	UP000310189	1540922	4107
Gossypium australe	UP000325315	47621	34514
Vidua chalybeata	UP000634236	81927	14570
Penicillium antarcticum	UP000191672	416450	11372
Talaromyces islandicus	UP000054383	28573	9927
Tricholaema leucomelas	UP000627253	240729	14305
Ifrita kowaldi	UP000542689	461245	14004
Penicillium nalgiovense	UP000191691	60175	11728
Colletotrichum chlorophyti	UP000186583	708187	10302
Oreotrochilus melanogaster	UP000579904	689266	12132
Erinaceus europaeus	UP000079721	9365	19245
Trichoderma longibrachiatum ATCC 18648	UP000240760	983965	10929
Dipodomys ordii	UP000081671	10020	19728
Diplodia corticola	UP000183809	236234	10836
Akanthomyces lecanii	UP000243081	2714763	8125
Piprites chloris	UP000520962	114369	14125
Penicillium decumbens	UP000191522	69771	7144
Vigna angularis var. angularis	UP000291084	157739	30270
Chaetorhynchus papuensis	UP000541605	254446	14303
Blastomyces percursus	UP000242791	1658174	10283
Nesospiza acunhae	UP000549091	381881	14047
Aegithalos caudatus	UP000628412	73327	13234
Choiromyces venosus 120613-1	UP000276215	1336337	17720
Syrrhaptes paradoxus	UP000536260	302527	13505
Aspergillus bertholletiae	UP000326198	1226010	12944
Colletotrichum salicis	UP000070121	1209931	13783
Rhodotorula taiwanensis	UP000237144	741276	7012
Galbula dea	UP000566440	1109041	14637
Anas platyrhynchos	UP000296049	8839	16574
Dracunculus medinensis	UP000274756	318479	10868
Himantopus himantopus	UP000571567	225398	14268
Ceratobasidium theobromae	UP000383932	1582974	9256
Ploceus nigricollis	UP000539920	441696	13506
Betta splendens	UP000515150	158456	23362
Trypanosoma conorhini	UP000284403	83891	10134
Neocallimastix californiae	UP000193920	1754190	19950
Aspergillus tubingensis CBS 134.48	UP000184304	767770	12318
Halicephalobus sp. NKZ332	UP000488831	2598192	10967
Paramicrosporidium saccamoebae	UP000240830	1246581	3754
Penicillium solitum	UP000191612	60172	11867
Trametes pubescens	UP000184267	154538	14147
Spizaetus tyrannus	UP000519115	252798	14343
Aspergillus homomorphus CBS 101889	UP000248961	1450537	11360
Eufriesea mexicana	UP000250275	516756	7068
Ectocarpus sp. CCAP 1310/34	UP000485383	867726	25329
Puccinia graminis f. sp. tritici	UP000324748	56615	34829
Hucho hucho	UP000314982	62062	49277
Ceraceosorus bombacis	UP000054845	401625	8017
Phytophthora cactorum	UP000251314	29920	23095
Armillaria solidipes	UP000218334	1076256	20715
Cynoglossus semilaevis	UP000265120	244447	21333
Erpornis zantholeuca	UP000545329	1112836	13291
Fusarium sp. AF-4	UP000287144	1325735	17739
Sphaerobolus stellatus SS14	UP000054279	990650	24605
Sitophilus oryzae	UP000504635	7048	14660
Prunus avium	UP000515124	42229	25598
Zygosaccharomyces mellis	UP000301737	42258	4735
Lactuca sativa	UP000235145	4236	37926
Gossypium davidsonii	UP000593561	34287	29885
Pseudomassariella vexata	UP000193689	1141098	12557
Phialemoniopsis curvata	UP000319257	1093900	12104
Trichogramma brassicae	UP000479190	86971	16797
Colletotrichum incanum	UP000076584	1573173	12795
Sylvia borin	UP000538515	73324	13496
Mastacembelus armatus	UP000261640	205130	22295
Thrips palmi	UP000515158	161013	14300
Tuber magnatum	UP000246991	42249	9390
Marchantia polymorpha subsp. ruderalis	UP000077202	1480154	17951
Melanocharis versteri	UP000538725	254552	13955
Monoraphidium neglectum	UP000054498	145388	16738
Salmo salar	UP000087266	8030	47787
Aspergillus sp. HF37	UP000272442	1960876	8895
Heliothis virescens	UP000218220	7102	14951
Schistocephalus solidus	UP000275846	70667	20172
Quercus lobata	UP000594261	97700	38593
Fusarium flagelliforme	UP000265631	2675880	13039
Baryphthengus martii	UP000578343	176943	13377
Rhizopus microsporus ATCC 52813	UP000242254	1340429	10802
Aspergillus arachidicola	UP000231358	656916	12090
Thinocorus orbignyianus	UP000565698	161742	14037
Trichinella papuae	UP000054843	268474	11419
Conidiobolus coronatus NRRL 28638	UP000070444	796925	10563
Pyrenophora tritici-repentis	UP000248883	45151	10880
Diaphorina citri	UP000079169	121845	19805
Acromyrmex heyeri	UP000670152	230685	9100
Poecile atricapillus	UP000540071	48891	14163
Puccinia striiformis f. sp. tritici PST-78	UP000054564	1165861	19368
Tuber borchii	UP000244722	42251	12324
Hortaea thailandica	UP000308549	706561	8771
Triticum turgidum subsp. durum	UP000324705	4567	62645
Populus alba	UP000309997	43335	32718
Trichinella spiralis	UP000054776	6334	14258
Lithobates catesbeianus	UP000228934	8400	22112
Jaminaea rosea	UP000245884	1569628	6858
Citrus unshiu	UP000236630	55188	28786
Trichechus manatus latirostris	UP000248480	127582	19079
Opisthorchis felineus	UP000308267	147828	11402
Phialocephala subalpina	UP000184330	576137	20170
Diplodia seriata	UP000190776	420778	8038
Prunus armeniaca	UP000507245	36596	30031
Cyphomyrmex costatus	UP000078542	456900	15716
Liparis tanakae	UP000314294	230148	68148
Pyrrhoderma noxium	UP000217199	2282107	9911
Fusarium sp. AF-6	UP000287544	1325737	15273
Elysia chlorotica	UP000271974	188477	23836
Pomatorhinus ruficollis	UP000572837	932028	12947
Sparganum proliferum	UP000422442	64606	22389
Chloroceryle aenea	UP000579406	176938	12192
Momordica charantia	UP000504603	3673	19393
Bombycilla garrulus	UP000532545	125297	13775
Trifolium subterraneum	UP000242715	3900	959
Coprinopsis marcescibilis	UP000307440	230819	14526
Pterula gracilis	UP000305067	1884261	12852
Cyanidiococcus yangmingshanensis	UP000530660	2690220	5170
Sistotremastrum suecicum HHB10207 ss-3	UP000076798	1314776	13630
Cervus elaphus hippelaphus	UP000242450	46360	19226
Polytolypa hystricis UAMH7299	UP000224634	1447883	9934
Acipenser ruthenus	UP000289886	7906	22004
Amphiamblys sp. WSBS2006	UP000182028	1866961	3608
Macrostomum lignano	UP000215902	282301	43466
Microbotryum intermedium	UP000198372	269621	8013
Rhizoclosmatium globosum	UP000193642	329046	16725
Gossypium klotzschianum	UP000593573	34286	29715
Probosciger aterrimus	UP000562415	141839	13967
Serendipita vermifera MAFF 305830	UP000054097	933852	15010
Smittium megazygosporum	UP000245609	133381	6835
Sepia pharaonis	UP000597762	158019	51538
Sterrhoptilus dennistouni	UP000572325	2585820	13232
Hypocryptadius cinnamomeus	UP000574191	589841	12372
Geococcyx californianus	UP000531151	8947	13463
Tropilaelaps mercedesae	UP000192247	418985	14272
Suricata suricatta	UP000472268	37032	19357
Pycnonotus jocosus	UP000535705	182897	13881
Sinosuthora webbiana	UP000580691	337173	14232
Zymoseptoria tritici ST99CH_3D7	UP000215127	1276538	11722
Cinclus mexicanus	UP000590623	161649	13465
Ardeotis kori	UP000560386	89386	13689
Ranitomeya imitator	UP000663875	111125	51967
Xylaria grammica	UP000286045	363999	12125
Oidium neolycopersici	UP000286134	212602	6847
Cryptococcus amylolentus CBS 6039	UP000094065	1295533	8246
Amanita muscaria Koide BX008	UP000054549	946122	17947
Hymenolepis diminuta	UP000274504	6216	11237
Xylaria multiplex	UP000481858	323545	10963
Daphnia magna	UP000076858	35525	26599
Trichoderma gamsii	UP000054821	398673	11178
Pseudocohnilembus persalinus	UP000054937	266149	13175
Drosophila albomicans	UP000515160	7291	13496
Torulaspora sp. CBS 2947	UP000510647	2792677	4924
Didymodactylos carnosus	UP000663829	1234261	46721
Chloebia gouldiae	UP000276834	44316	18273
Vicugna pacos	UP000504605	30538	19468
Symbiodinium sp. CCMP2592	UP000643038	631055	43934
Ascodesmis nigricans	UP000298138	341454	9617
Drosophila guanche	UP000268350	7266	13413
Fibularhizoctonia sp. CBS 109695	UP000076532	436010	31934
Stegodyphus mimosarum	UP000054359	407821	27006
Daldinia sp. EC12	UP000243732	1001832	11156
Aspergillus minisclerotigenes	UP000326289	656917	13415
Salmo trutta	UP000472277	8032	43230
Cladophialophora immunda	UP000054466	569365	12829
Morchella conica CCBAS932	UP000277580	1392247	11577
Aspergillus carbonarius ITEM 5010	UP000188318	602072	11034
Trametes versicolor FP-101664 SS1	UP000054317	717944	1022
Armillaria gallica	UP000217790	47427	25522
Salvia splendens	UP000298416	180675	52672
Scopus umbretta	UP000539032	33581	12270
Trichinella sp. T8	UP000054924	92180	14641
Purpureocillium lilacinum	UP000078340	33203	11750
Suillus luteus UH-Slu-Lm8-n1	UP000054485	930992	18271
Regulus satrapa	UP000529728	13245	12984
Thecamonas trahens ATCC 50062	UP000054408	461836	10533
Dichanthelium oligosanthes	UP000095767	888268	26451
Ameiurus melas	UP000593565	219545	24332
Perkinsus sp. BL_2016	UP000298064	2494336	691
Actinia tenebrosa	UP000515163	6105	19928
Aphidius gifuensis	UP000639338	684658	11457
Smittium culicis	UP000187283	133412	10832
Vombatus ursinus	UP000314987	29139	19870
Callaeas wilsoni	UP000576729	1347786	14554
Babesia sp. Xinjiang	UP000193856	462227	2856
Hibiscus syriacus	UP000436088	106335	82460
Diversispora epigaea	UP000266861	1348612	28108
Phtheirospermum japonicum	UP000653305	374723	30032
Lachnellula willkommii	UP000315522	215461	8978
Sousa chinensis	UP000295264	103600	8382
Stylophora pistillata	UP000225706	50429	24067
Schistosoma haematobium	UP000471633	6185	8963
Corythaeola cristata	UP000621168	103954	11501
Cajanus cajan	UP000075243	3821	47180
Verticillium nonalfalfae	UP000267145	1051616	9427
Phytophthora megakarya	UP000198211	4795	34747
Neolamprologus brichardi	UP000261580	32507	23550
Campylorhamphus procurvoides	UP000614027	190295	14067
Aspergillus steynii IBT 23096	UP000234275	1392250	12963
Choanephora cucurbitarum	UP000093000	101091	11924
Sagittarius serpentarius	UP000539599	56258	12811
Diploscapter pachys	UP000218231	2018661	27206
Oreochromis aureus	UP000472276	47969	24412
Clupea harengus	UP000515152	7950	24170
Rhadina sibilatrix	UP000587697	2585818	13615
Asbolus verrucosus	UP000292052	1661398	15225
Acrocephalus arundinaceus	UP000549775	39621	13628
Dromas ardeola	UP000586671	458190	13881
Leptocoma aspasia	UP000558164	2585812	13699
Podargus strigoides	UP000584326	8905	13990
Cebus imitator	UP000233040	2715852	20234
Hericium alpestre	UP000298061	135208	11000
Maylandia zebra	UP000265160	106582	26988
Bugula neritina	UP000593567	10212	25017
Chanos chanos	UP000504632	29144	23048
Mesocestoides corti	UP000267029	53468	10572
Capsicum baccatum	UP000224567	33114	35641
Alca torda	UP000536033	28689	13958
Monosporascus ibericus	UP000293360	155417	11059
Piromyces sp. E2	UP000195826	73868	14606
Pantherophis guttatus	UP000515157	94885	19712
Lophotis ruficrista	UP000533896	172689	13899
Apiotrichum porosum	UP000279236	105984	9145
Nesidiocoris tenuis	UP000479000	355587	23052
Nematocida displodere	UP000185944	1805483	2241
Chunga burmeisteri	UP000541181	1352770	14396
Anseranas semipalmata	UP000567872	8851	14206
Cuscuta campestris	UP000595140	132261	44734
Fregata magnificens	UP000632118	37042	13159
Aramus guarauna	UP000567570	54356	14274
Prunus dulcis	UP000327085	3755	27410
Oceanodroma tethys	UP000527232	79633	13990
Metschnikowia bicuspidata	UP000268321	27322	4707
Asparagus officinalis	UP000243459	4686	24059
Urocynchramus pylzowi	UP000524542	571890	13671
Spodoptera litura	UP000301870	69820	283
Rhinopomastus cyanomelas	UP000565785	113115	14764
Epicoccum nigrum	UP000193240	105696	12021
Labrus bergylta	UP000261660	56723	26930
Puccinia striiformis	UP000239156	27350	14973
Rhegmatorhina hoffmannsi	UP000537927	468512	12330
Meyerozyma sp. JA9	UP000286412	2028340	5012
Malus domestica	UP000290289	3750	42388
Dimorphilus gyrociliatus	UP000549394	2664684	14044
Peltaster fructicola	UP000503462	286661	8072
Phascolarctos cinereus	UP000515140	38626	19887
Emergomyces africanus	UP000091918	1955775	8745
Columbina picui	UP000530263	115618	12280
Fusarium sporotrichioides	UP000266152	5514	11960
Pseudogymnoascus sp. 05NY08	UP000092096	1622149	10300
Helianthus annuus	UP000215914	4232	51240
Leptidea sinapis	UP000324832	189913	15443
Bambusicola thoracicus	UP000237246	9083	17669
Monosporascus sp. mg162	UP000292795	1081914	11877
Bucco capensis	UP000534107	135168	14383
Dinothrombium tinctorium	UP000285301	1965070	13518
Rhinolophus ferrumequinum	UP000472240	59479	19444
Lamprotornis superbus	UP000618051	245042	14247
Cyberlindnera fabianii	UP000189513	36022	5507
Diceros bicornis minor	UP000551758	77932	19602
Ramphastos sulfuratus	UP000611227	322582	14017
Tursiops truncatus	UP000245320	9739	19120
Caligus rogercresseyi	UP000595437	217165	18197
Nadsonia fulvescens var. elongata DSM 6958	UP000095009	857566	5635
Pterocles burchelli	UP000522270	2585816	13839
Sesamum indicum	UP000504604	4182	21269
Carpinus fangiana	UP000327013	176857	27308
Lomentospora prolificans	UP000233524	41688	8533
Botrytis porri	UP000297280	87229	11857
Hevea brasiliensis	UP000467840	3981	43024
Polioptila caerulea	UP000573697	66707	13534
Intoshia linei	UP000078046	1819745	8720
Ceraceosorus guamensis	UP000245783	1522189	7822
Fusarium culmorum	UP000241587	5516	12360
Aspergillus avenaceus	UP000325780	36643	11290
Symbiodinium sp. KB8	UP000654275	230985	42645
Pandion haliaetus	UP000580171	56262	12585
Fusarium graminearum PH-1	UP000070720	229533	14162
Balaenoptera acutorostrata scammoni	UP000261681	310752	18711
Rhizopogon vesiculosus	UP000183567	180088	14140
Enhydra lutris kenyoni	UP000248482	391180	19196
Klebsormidium nitens	UP000054558	105231	16171
Sakesphorus luctuosus	UP000558958	419690	14098
Pycnococcus provasolii	UP000660262	41880	11262
Amazona guildingii	UP000531168	175529	14181
Endogone sp. FLAS-F59071	UP000278417	2340872	9193
Giardia muris	UP000315496	5742	4560
Machaerirhynchus nigripectus	UP000574967	1160894	13938
Penicillium griseofulvum	UP000070168	5078	9628
Portunus trituberculatus	UP000324222	210409	99293
Brachionus calyciflorus	UP000663879	104777	23528
Valsa malicola	UP000283895	356882	10560
Aspergillus welwitschiae	UP000253729	1341132	13680
Mucor lusitanicus CBS 277.49	UP000077051	747725	11584
Durio zibethinus	UP000515121	66656	35616
Cucumis melo	UP000089565	3656	19526
Atrichornis clamosus	UP000658642	449594	14584
Paulinella micropora	UP000503178	1928728	897
Lachancea lanzarotensis	UP000054304	1245769	5055
Coregonus sp. 'balchen'	UP000502089	861768	41641
Metschnikowia sp. JCM 33374	UP000319698	2562755	6652
Clytia hemisphaerica	UP000594262	252671	19013
Phasianus colchicus	UP000472261	9054	15705
Phytophthora infestans	UP000602510	4787	19701
Pisolithus tinctorius Marx 270	UP000054217	870435	22400
Patagioenas fasciata monilis	UP000190648	372326	19485
Lanius ludovicianus	UP000547499	28713	13675
Agrilus planipennis	UP000192223	224129	13040
Colletotrichum shisoi	UP000326340	2078593	11847
Chaetothyriales sp. CBS 132003	UP000281228	2249419	5726
Trametes coccinea BRFM310	UP000193067	1353009	12647
Myripristis murdjan	UP000472263	586833	23967
Amorphotheca resinae ATCC 22711	UP000241818	857342	9640
Tilletia walkeri	UP000078113	117179	7968
Penicillium flavigenum	UP000191342	254877	10875
Bicyclus anynana	UP000504620	110368	14375
Tichodroma muraria	UP000629438	237442	11478
Fusarium poae	UP000091967	36050	14048
Ramularia collo-cygni	UP000225277	112498	11501
Xylaria flabelliformis	UP000319160	2512241	11403
Rhizopogon vinicolor AM-OR11-026	UP000092154	1314800	14447
Thamnocephalis sphaerospora	UP000271241	78915	6769
Exidia glandulosa HHB12029	UP000077266	1314781	26305
Setaria viridis	UP000298652	4556	38120
Penelope pileata	UP000613066	1118817	13915
Plasmodium relictum	UP000220158	85471	5136
Pipra filicauda	UP000504627	649802	16230
Prunella fulvescens	UP000553798	670355	13347
Aspergillus sclerotioniger CBS 115572	UP000246702	1450535	12304
Emberiza fucata	UP000580681	337179	13193
Takifugu flavidus	UP000324091	433684	29076
Phytophthora kernoviae	UP000285624	325452	9833
Trachymyrmex septentrionalis	UP000078541	34720	15167
Xiphorhynchus elegans	UP000551443	269412	13517
Nicotiana tabacum	UP000084051	4097	61678
Aspergillus turcosus	UP000215289	1245748	9174
Caenorhabditis nigoni	UP000230233	1611254	28846
Sphaerosporella brunnea	UP000326924	1250544	12382
Linnemannia elongata AG-77	UP000078512	1314771	14847
Nicotiana sylvestris	UP000189701	4096	33720
Climacteris rufus	UP000580879	47695	14074
Venturia effusa	UP000316270	50376	10819
Rhizophagus sp. MUCL 43196	UP000263633	1803374	22984
Salarias fasciatus	UP000472267	181472	24694
Blumeria hordei	UP000275772	2867405	5276
Parasponia andersonii	UP000237105	3476	37178
Chlamydomonas eustigma	UP000232323	1157962	14046
Spathaspora sp. JA1	UP000285775	2028339	5246
Leucosporidium creatinivorum	UP000193467	106004	9828
Sporothrix insectorum RCEF 264	UP000076874	1081102	9495
Coniochaeta sp. 2T2.1	UP000325492	1571157	24540
Collichthys lucidus	UP000298787	240159	27208
Dasyornis broadbenti	UP000521322	243059	14364
Microbotryum silenes-dioicae	UP000249464	796604	12674
Hirundo rustica	UP000585317	43150	14412
Colocasia esculenta	UP000652761	4460	56183
Peniophora sp. CBMAI 1063	UP000365756	718367	17197
Alopecoenas beccarii	UP000541332	262131	14573
Cryptococcus depauperatus CBS 7841	UP000094043	1295531	6530
Nicotiana attenuata	UP000187609	49451	32839
Falcunculus frontatus	UP000534626	254539	14436
Triplophysa tibetana	UP000324632	1572043	23866
Indicator maculatus	UP000557230	545262	13941
Ascochyta rabiei	UP000076837	5454	10558
Trichinella nativa	UP000054721	6335	13202
Lingula anatina	UP000085678	7574	26679
Oreocharis arfaki	UP000542358	979223	13980
Salix suchowensis	UP000664337	1278906	35776
Grallaria varia	UP000591535	117165	13896
Besnoitia besnoiti	UP000224006	94643	8036
Aphelocoma coerulescens	UP000575874	39617	14551
Trichinella nelsoni	UP000054630	6336	13005
Dromaius novaehollandiae	UP000543287	8790	13744
Brachypodius atriceps	UP000540762	182895	12859
Rhizophagus clarus	UP000247702	94130	27454
Elaeis guineensis	UP000504607	51953	24292
Panicum miliaceum	UP000275267	4540	55732
Aegotheles bennettii	UP000559068	48278	13683
Pheucticus melanocephalus	UP000578259	371919	12775
Austrofundulus limnaeus	UP000192220	52670	23690
Marchantia polymorpha	UP000244005	3197	19120
Erythrocercus mccallii	UP000532437	107208	14010
Furculomyces boomerangus	UP000245699	61424	6645
Phycomyces blakesleeanus NRRL 1555(-)	UP000077315	763407	16154
Laodelphax striatellus	UP000291343	195883	17309
Coprinellus micaceus	UP000298030	71717	23011
Petromyzon marinus	UP000245300	7757	10375
Podarcis muralis	UP000472272	64176	21928
Chytriomyces confervae	UP000320333	246404	10661
Fusarium kuroshium	UP000277212	2010991	16484
Eurystomus gularis	UP000541249	325343	13936
Nicator chloris	UP000653383	237433	13575
Saimiri boliviensis boliviensis	UP000233220	39432	19359
Copsychus sechellarum	UP000659062	797021	14377
Trypanosoma rangeli	UP000283634	5698	10070
Kwoniella bestiolae CBS 10118	UP000092730	1296100	9131
Herpetotheres cachinnans	UP000555649	56343	14321
Kwoniella mangroviensis CBS 10435	UP000092583	1331196	8428
Phellinidium pouzarii	UP000308199	167371	8697
Cephalotus follicularis	UP000187406	3775	36277
Symbiodinium necroappetens	UP000601435	1628268	35659
Saprochaete ingens	UP000398389	2606893	6465
Armadillidium vulgare	UP000288706	13347	18774
Frieseomelitta varia	UP000655588	561572	10354
Balaenoptera physalus	UP000437017	9770	19643
Pseudonaja textilis	UP000472273	8673	18073
Asarcornis scutulata	UP000525565	75869	14696
Hanseniaspora uvarum	UP000095358	29833	4059
Penicillium vulpinum	UP000191518	29845	10245
Cochlearius cochlearius	UP000525205	110676	14058
Acidomyces richmondensis BFW	UP000075602	766039	11098
Passerina amoena	UP000625584	142471	12951
Moelleriella libera RCEF 2490	UP000078544	1081109	8458
Labeo rohita	UP000290572	84645	32379
Hirsutella minnesotensis 3608	UP000054481	1043627	9072
Melospiza melodia	UP000560247	44397	13912
Mollisia scopiformis	UP000070700	149040	18561
Capsicum annuum	UP000222542	4072	35548
Lachnellula cervina	UP000481288	1316786	9411
Sinocyclocheilus anshuiensis	UP000472260	1608454	43571
Calonectris borealis	UP000535403	1323832	14417
Aspergillus versicolor CBS 583.65	UP000184073	1036611	13222
Schistosoma curassoni	UP000279833	6186	22688
Sphaeramia orbicularis	UP000472271	375764	24323
Spinacia oleracea	UP000054095	3562	21534
Rotaria sordida	UP000663870	392033	54249
Sodiomyces alkalinus F11	UP000272025	1314773	9396
Phlebia centrifuga	UP000186601	98765	13628
Callosobruchus maculatus	UP000410492	64391	20551
Donacobius atricapilla	UP000660704	237420	13711
Calyptomena viridis	UP000642973	135972	13204
Corchorus olitorius	UP000187203	93759	35489
Grifola frondosa	UP000092993	5627	14985
Aphanomyces euteiches	UP000481153	100861	19021
Parambassis ranga	UP000515145	210632	22837
Etheostoma spectabile	UP000327493	54343	18371
Brassica rapa	UP000264353	3711	40244
Hamiltosporidium magnivora	UP000291404	148818	4459
Corythaixoides concolor	UP000526942	103956	14210
Gonium pectorale	UP000075714	33097	16224
Herrania umbratica	UP000504621	108875	18898
Bifiguratus adelaidae	UP000242875	1938954	5718
Macaca nemestrina	UP000233120	9545	21022
Lynx pardinus	UP000386466	191816	21097
Gossypium mustelinum	UP000323597	34275	73065
Absidia glauca	UP000078561	4829	14825
Gossypium trilobum	UP000593568	34281	28189
Anisakis simplex	UP000267096	6269	20779
Bagarius yarrelli	UP000319801	175774	17117
Actinidia rufa	UP000585474	165716	51678
Soboliphyme baturini	UP000270296	241478	13153
Aythya fuligula	UP000504639	219594	15477
Sparassis crispa	UP000287166	139825	13078
Kingdonia uniflora	UP000541444	39325	42606
Coffea canephora	UP000295252	49390	25401
Electrophorus electricus	UP000314983	8005	22824
Glycine soja	UP000289340	3848	55104
Dichomitus squalens	UP000292082	114155	15221
Neodiprion lecontei	UP000504622	441921	11567
Struthidea cinerea	UP000548317	181839	14122
Plasmodium falciparum HB3	UP000054289	137071	5451
Bucorvus abyssinicus	UP000551127	153643	14386
Vigna radiata var. radiata	UP000087766	3916	26968
Pogona vitticeps	UP000504619	103695	18868
Blyttiomyces helicus	UP000269721	388810	12137
Rickenella mellea	UP000294933	50990	17053
Hypholoma sublateritium FD-334 SS-4	UP000054270	945553	17633
Gossypium schwendimanii	UP000593576	34291	30361
Notechis scutatus	UP000504612	8663	19407
Thryothorus ludovicianus	UP000558509	74200	13660
Xenopus laevis	UP000186698	8355	35920
Hepatospora eriocheir	UP000192356	1081669	2687
Peromyscus maniculatus bairdii	UP000504601	230844	21521
Vanrija humicola	UP000473826	5417	4373
Neolentinus lepideus HHB14362 ss-1	UP000076761	1314782	13106
Nyctibius grandis	UP000567826	48427	14050
Colletotrichum higginsianum	UP000305883	80884	12820
Coleophoma cylindrospora	UP000256645	1849047	14176
Plasmodium ovale	UP000242942	36330	6625
Dissostichus mawsoni	UP000518266	36200	29104
Thraustotheca clavata	UP000243217	74557	13171
Oidiodendron maius Zn	UP000054321	913774	16696
Apaloderma vittatum	UP000054244	57397	7903
Scyliorhinus torazame	UP000288216	75743	27602
Ceratocystis fimbriata CBS 114723	UP000222788	1035309	7264
Daphoenositta chrysoptera	UP000557315	254528	13857
Friedmanniomyces simplex	UP000309340	329884	13631
Steinernema carpocapsae	UP000298663	34508	30620
Metschnikowia bicuspidata var. bicuspidata NRRL YB-4993	UP000092555	869754	5826
Grus americana	UP000640762	9117	13771
Dufourea novaeangliae	UP000076502	178035	11355
Metarhizium rileyi RCEF 4871	UP000243498	1081105	8763
Fistulina hepatica ATCC 64428	UP000054144	1128425	9322
[Candida] intermedia	UP000182334	45354	5921
Lepeophtheirus salmonis	UP000675881	72036	15124
Plasmodium falciparum IGH-CR14	UP000054562	580059	5057
Certhia brachydactyla	UP000536092	73330	13859
Rhodotorula toruloides	UP000199069	5286	7496
Papaver somniferum	UP000316621	3469	41351
Helicoverpa armigera	UP000249218	29058	8765
Origma solitaria	UP000571324	720586	14437
Tortispora caseinolytica NRRL Y-17796	UP000095023	767744	4656
Corchorus capsularis	UP000188268	210143	29098
Hanseniaspora valbyensis NRRL Y-1626	UP000092321	766949	4754
Caenorhabditis latens	UP000216463	1503980	24651
Tetradesmus obliquus	UP000256970	3088	17061
Hyphopichia burtonii NRRL Y-1933	UP000095085	984485	5993
Paragonimus westermani	UP000324629	34504	12535
Coptis chinensis	UP000631114	261450	39841
Hermetia illucens	UP000594454	343691	16327
Pan paniscus	UP000240080	9597	21221
Gossypium aridum	UP000593577	34290	27499
Hanseniaspora osmophila	UP000095728	56408	4653
Symbiodinium microadriaticum	UP000186817	2951	43269
Ancylostoma caninum	UP000252519	29170	29973
Lasiodiplodia theobromae	UP000325902	45133	12784
Teladorsagia circumcincta	UP000230423	45464	25373
Drosophila navojoa	UP000295192	7232	15505
Basidiobolus meristosporus CBS 931.73	UP000193498	1314790	15513
Semnornis frantzii	UP000536381	91796	10801
Cimex lectularius	UP000494040	79782	11935
Marmota monax	UP000335636	9995	30583
Fragilariopsis cylindrus CCMP1102	UP000095751	635003	18047
Hondaea fermentalgiana	UP000241890	2315210	11849
Ursus americanus	UP000291022	9643	20406
Podilymbus podiceps	UP000555275	9252	14192
Arachis duranensis	UP000515211	130453	34312
Friedmanniomyces endolithicus	UP000310066	329885	17901
Scytalopus superciliaris	UP000580825	312124	13826
Rhizopus azygosporus	UP000252139	86630	15771
Cariama cristata	UP000054116	54380	8694
Aquilegia coerulea	UP000230069	218851	24680
Hemiprocne comata	UP000518305	243314	13784
Chordeiles acutipennis	UP000568556	118183	14023
Calcarius ornatus	UP000603627	198940	13652
Zapornia atra	UP000557426	2585822	13329
Orthonyx spaldingii	UP000526602	38397	14263
Cordyceps sp. RAO-2017	UP000221130	2004951	11255
Dicrurus megarhynchus	UP000537234	450177	14215
Zygotorulaspora mrakii	UP000509704	42260	5020
Aphis craccivora	UP000478052	307492	31735
Plasmodium ovale curtisi	UP000078560	864141	8608
Mizuhopecten yessoensis	UP000242188	6573	22409
Cicer arietinum	UP000087171	3827	24756
Channa argus	UP000503349	215402	22260
Punctularia strigosozonata HHB-11173 SS5	UP000054196	741275	2093
Anhinga anhinga	UP000657035	56067	13584
fungal sp. No.11243	UP000054361	1603295	9692
Aedes albopictus	UP000249989	7160	16616
Scytalidium sp. 3C	UP000283489	2487125	4330
Platysteira castanea	UP000584415	1160851	13995
Ophiocordyceps australis	UP000226192	1399860	8168
Lupinus albus	UP000464885	3870	46596
Onchocerca flexuosa	UP000242913	387005	8122
Turnix velox	UP000582182	2529409	13120
Glomus cerebriforme	UP000265703	658196	20968
Cuscuta australis	UP000249390	267555	18107
Wickerhamomyces anomalus NRRL Y-366-8	UP000094112	683960	6406
Pangasianodon hypophthalmus	UP000327468	310915	21221
Oenanthe oenanthe	UP000565754	279966	13538
Lobosporangium transversale	UP000193648	64571	11593
Crocodylus porosus	UP000594220	8502	15223
Leptonychotes weddellii	UP000245341	9713	22130
Dryoscopus gambensis	UP000604080	85069	12293
Eragrostis curvula	UP000324897	38414	53658
Chlorella sorokiniana	UP000239899	3076	9482
Eulacestoma nigropectus	UP000540150	461239	14287
Pelecanoides urinatrix	UP000555367	37079	14741
Pachyramphus minor	UP000525089	369605	13717
Aspergillus tamarii	UP000326950	41984	13330
Pyrenochaeta sp. DS3sAY3a	UP000077535	765867	14984
Glaucidium brasilianum	UP000591073	78217	14183
Panagrellus redivivus	UP000492821	6233	26288
Steccherinum ochraceum	UP000292702	92696	12246
Neodrepanis coruscans	UP000560066	254563	8830
Peucedramus taeniatus	UP000629713	135441	13643
Fasciola gigantica	UP000316759	46835	12643
Aspergillus niger	UP000068243	5061	10373
Pipistrellus kuhlii	UP000558488	59472	19412
Trachymyrmex zeteki	UP000075809	64791	14302
Paxillus rubicundulus Ve08.2h10	UP000054538	930991	21895
Aspergillus glaucus CBS 516.65	UP000184300	1160497	11244
Sylvietta virens	UP000567822	208069	13764
Exophiala xenobiotica	UP000054342	348802	12019
Acromyrmex charruanus	UP000669903	2715315	8957
Pogonomyrmex barbatus	UP000504615	144034	9843
Rhododendron simsii	UP000626092	118357	32714
Erithacus rubecula	UP000529965	37610	13660
Aspergillus candidus	UP000234585	41067	9639
Ziziphus jujuba	UP000515210	326968	28045
Nothoprocta ornata	UP000531938	83376	13721
Wolfiporia cocos MD-104 SS10	UP000218811	742152	12196
Oceanites oceanicus	UP000569728	79653	14204
Smittium mucronatum	UP000187455	133383	7962
Lupinus angustifolius	UP000188354	3871	31096
Enterobius vermicularis	UP000274131	51028	12840
Trichophyton rubrum	UP000243015	5551	7033
Echeneis naucrates	UP000472264	173247	21548
Calypte anna	UP000054308	9244	13267
Cardinalis cardinalis	UP000583740	98964	13821
Rissa tridactyla	UP000540089	75485	14770
Furnarius figulus	UP000529852	463165	13848
Adineta ricciae	UP000663828	249248	64107
Elaphomyces granulatus	UP000243515	519963	7163
Microthlaspi erraticum	UP000467841	1685480	45482
Rutstroemia sp. NJR-2017a BVV2	UP000238611	2070413	8646
Ipomoea nil	UP000243839	35883	103
Vidua macroura	UP000656497	187451	13045
Tremella mesenterica	UP000289152	5217	8061
Pichia kudriavzevii	UP000249293	4909	5146
Calocera viscosa TUFC12733	UP000076738	1330018	12317
Temnothorax longispinosus	UP000310200	300112	13004
Allomyces macrogynus ATCC 38327	UP000054350	578462	18611
Grantiella picta	UP000575029	266360	14054
Monilinia laxa	UP000326757	61186	11157
Aspergillus ibericus CBS 121593	UP000249402	1448316	11680
Dendrothele bispora CBS 962.96	UP000297245	1314807	33014
Aspergillus coremiiformis	UP000327118	138285	9078
Arthrobotrys flagrans	UP000283090	97331	9880
Microbotryum saponariae	UP000249723	289078	10396
Rhinoptilus africanus	UP000525158	240209	13665
Ephemera danica	UP000525554	1049336	541
Rhynchosporium commune	UP000178129	914237	12210
Perca flavescens	UP000295070	8167	21644
Rhodotorula diobovata	UP000311382	5288	7905
Trichomalopsis sarcophagae	UP000215335	543379	16054
Phytophthora fragariae	UP000433483	53985	33589
Colletotrichum tanaceti	UP000310108	1306861	12168
Pyrus ussuriensis x Pyrus communis	UP000327157	2448454	41937
Cucurbita maxima	UP000504608	3661	26917
Monosporascus sp. CRB-9-2	UP000294245	2211643	11997
Sphaceloma murrayae	UP000243797	2082308	8255
Plasmodium gonderi	UP000195521	77519	5915
Trichoderma arundinaceum	UP000266272	490622	10471
Odontophorus gujanensis	UP000522663	886794	13809
Aspergillus leporis	UP000326565	41062	12743
Chloropsis cyanopogon	UP000614263	1218682	12540
Gavia stellata	UP000054313	37040	7730
Hippolais icterina	UP000527178	68497	13629
Monosporascus sp. 5C6A	UP000292526	2211642	12533
Heliornis fulica	UP000590868	54369	13523
Suhomyces tanzawaensis NRRL Y-17324	UP000094285	984487	5881
Hypsizygus marmoreus	UP000076154	39966	16572
Valsa mali var. pyri	UP000078576	694573	10741
Tachuris rubrigastra	UP000540952	495162	14316
Rhizopus stolonifer	UP000253551	4846	13951
Mytilus galloprovincialis	UP000266721	29158	3147
Nyctereutes procyonoides	UP000645828	34880	26676
Pichia membranifaciens NRRL Y-2026	UP000094455	763406	5536
Hylia prasina	UP000557268	208073	13444
Cryptotermes secundus	UP000235965	105785	17779
Cadophora sp. DSE1049	UP000244409	1485229	22755
Plasmodium malariae	UP000219813	5858	5915
Aspergillus novoparasiticus	UP000326799	986946	14181
Opisthorchis viverrini	UP000054324	6198	16307
Esox lucius	UP000265140	8010	24809
Mionectes macconnelli	UP000525714	254557	14138
Kryptolebias marmoratus	UP000264800	37003	21873
Buphagus erythrorhynchus	UP000566314	245048	11060
Photinus pyralis	UP000327044	7054	14951
Exophiala mesophila	UP000054302	212818	9181

## Sheet: Reference bacteria
Taxon	UniProt proteome ID	NCBI taxon ID	Total sequences in proteome
Fervidicola ferrireducens	UP000070427	520764	2421
Mycolicibacterium vanbaalenii PYR-1	UP000009159	350058	5902
Sulfuricurvum sp. MLSB	UP000029313	1537917	2005
Leeuwenhoekiella blandensis MED217	UP000001601	398720	3687
Pluralibacter gergoviae	UP000036196	61647	4977
Pseudoalteromonas ruthenica	UP000033664	151081	3470
Oceanicoccus sagamiensis	UP000193450	716816	3870
Actinoallomurus bryophytorum	UP000316096	1490222	8518
Luteimicrobium subarcticum	UP000231586	620910	3150
Nitrospinae bacterium	UP000586014	2026769	2083
Marinobacter similis	UP000061489	1420916	2692
Bacillus yapensis	UP000271374	2492960	4414
Paraburkholderia sp. SOS3	UP000184708	1926494	6401
Puniceicoccus vermicola	UP000525652	388746	4123
Parapedobacter sp. SGR-10	UP000474712	2710879	3499
Brevibacillus laterosporus LMG 15441	UP000005850	1042163	4532
Couchioplanes caeruleus subsp. caeruleus	UP000182486	56427	6851
Thauera sp. 63	UP000013007	497321	3951
Botrimarina mediterranea	UP000316426	2528022	4587
Sediminispirochaeta smaragdinae DSM 11293	UP000002318	573413	4211
Arthrobacter sp. FB24	UP000000754	290399	4453
Labrys okinawensis	UP000237682	346911	5818
candidate division TM6 bacterium Zodletone_IIa	UP000242648	1511133	174
Sphingobium fontiphilum	UP000552757	944425	3319
Leuconostoc fallax	UP000295681	1251	1619
Thermosyntropha lipolytica DSM 11003	UP000242329	1123382	2141
Ornithinibacillus halophilus	UP000183988	930117	3462
Amylibacter cionae	UP000235124	2035344	3948
Phycicoccus elongatus Lp2	UP000013167	1193181	3089
Clostridium sp. CAG:75	UP000018032	1262836	2286
Salinibacillus xinjiangensis	UP000480185	1229268	3701
Candidatus Ruthia magnifica str. Cm (Calyptogena magnifica)	UP000002587	413404	976
Planctomycetes bacterium K23_9	UP000319817	1930275	5858
Parvibacter caecicola	UP000309454	747645	1821
Rhodospira trueperi	UP000199412	69960	3690
Aeromicrobium sp. Leaf289	UP000051640	1736324	3243
Prevotella sp. CAG:732	UP000018039	1262934	2409
Spirobacillus cienkowskii	UP000253934	495820	2415
Massilia namucuonensis	UP000199391	1035707	7034
Propionimicrobium lymphophilum ACS-093-V-SCH5	UP000014417	883161	2076
Halovibrio salipaludis	UP000218896	2032626	3225
Candidatus Blochmannia vafer str. BVAF	UP000007464	859654	587
bacterium HR15	UP000236332	2035410	2671
Nocardioides silvaticus	UP000245507	2201891	4220
Lampropedia cohaerens	UP000050580	1610491	2593
Prochlorococcus marinus str. MIT 9313	UP000001423	74547	2830
Sphingobacterium deserti	UP000031802	1229276	3969
Butyrivibrio sp. CAG:318	UP000018075	1262761	2127
Metabacillus litoralis	UP000078534	152268	4919
Bosea sp. Leaf344	UP000050986	1736346	3876
Afipia sp. Root123D2	UP000051348	1736436	4397
Asticcacaulis taihuensis	UP000199150	260084	3569
Clostridium baratii str. Sullivan	UP000030635	1415775	3167
Ectothiorhodospiraceae bacterium BW-2	UP000324770	947515	3445
Halothermothrix orenii H 168	UP000000719	373903	2324
Lysobacter alkalisoli	UP000317199	2591633	3262
Sporomusa ovata	UP000049855	2378	5251
Telmatospirillum siberiense	UP000233293	382514	5353
Paenibacillus paeoniae	UP000261905	2292705	5044
Planococcus lenghuensis	UP000188184	2213202	3921
Candidatus Aquirickettsiella gammari	UP000226429	2016198	1375
Bellilinea caldifistulae	UP000050514	360411	2990
Reinekea marinisedimentorum	UP000295793	230495	3800
Veillonella sp. DORA_B_18_19_23	UP000053161	1403933	870
Dialister sp. CAG:588	UP000018383	1262871	1171
Salipiger aestuarii	UP000249165	568098	4452
Sinimarinibacterium sp. NLF-5-8	UP000464548	2698684	2927
Sinorhizobium sp. RAC02	UP000094279	1842534	6245
Planctomicrobium piriforme	UP000199518	1576369	5057
Noviherbaspirillum humi	UP000198284	1688639	4789
Clostridium sp. CAG:571	UP000018370	1262822	1620
Streptomyces sp. IB201691-2A2	UP000317862	2561920	9596
Cardinium endosymbiont cBtQ1 of Bemisia tabaci	UP000024482	1354314	694
Alteriqipengyuania lutimaris	UP000254101	1538146	3062
Ileibacterium valens	UP000186341	1862668	2365
Dictyobacter kobayashii	UP000287188	2014872	8237
Mycoplasma iowae DK-CPA	UP000028523	1394179	854
Saccharophagus degradans 2-40	UP000001947	203122	3999
Psychrobacillus glaciei	UP000325517	2283160	3932
Rhizobium sp. KAs_5_22	UP000238280	2067668	5237
Nocardioides sp.	UP000308550	35761	4389
Candidatus Thiodiazotropha endolucinida	UP000094769	1655433	4134
Streptomyces sp. Ag109_O5-10	UP000198812	1855349	8132
Bifidobacterium hapali	UP000216074	1630172	2249
Microbacterium caowuchunii	UP000326838	2614638	3053
Thiothrix caldifontis	UP000199397	525918	3757
Paucilactobacillus oligofermentans DSM 15707 = LMG 22743	UP000051697	1423778	1735
Gordonia effusa NBRC 100432	UP000035034	1077974	4419
Hanstruepera neustonica	UP000236641	1445657	2739
Thalassomonas sp. M1454	UP000318329	2594477	3137
bacterium LRH843	UP000471514	2681972	7593
Microbacterium sp. ABRD_28	UP000280903	2268461	3036
Marmoricola pocheonensis	UP000279994	661485	4648
Sphingobacterium sp. CZ-2	UP000294533	2557994	3302
Aureimonas leprariae	UP000432089	2615207	4508
Glaciibacter flavus	UP000307380	2565934	3119
Sphingomonas guangdongensis	UP000219494	1141890	3454
Mariniflexile sp. TRM1-10	UP000259852	2027857	4002
Nocardioides sp. Leaf285	UP000051495	1736322	3888
Streptoalloteichus hindustanus	UP000184501	2017	6533
Oblitimonas alkaliphila	UP000063953	1697053	2127
bacterium AMD01	UP000289269	2506947	639
Amedibacillus dolichus DSM 3991	UP000004090	428127	2311
Starkeya sp. ORNL1	UP000501533	2709380	5747
Streptomyces avermitilis MA-4680 = NBRC 14893	UP000000428	227882	7672
Sphingobium sp. MI1205	UP000060707	407020	4473
Aminipila sp. JN-18	UP000287601	2507160	2438
Actinobacteria bacterium	UP000478125	1883427	3711
Vibrio caribbeanicus ATCC BAA-2122	UP000002943	796620	4023
Marinirhabdus gelatinilytica	UP000255317	1703343	3022
Verrucomicrobia bacterium SCGC AG-212-E04	UP000184560	1799654	1004
Kandleria vitulina DSM 20405	UP000051841	1410657	2043
Streptomyces armeniacus	UP000254425	83291	6639
Mycolicibacterium chubuense	UP000036176	1800	5700
Pseudoxanthobacter soli DSM 19599	UP000186406	1123029	4320
Nakamurella sp. PAMC28650	UP000515859	2762325	4773
Lachnoclostridium sp. An298	UP000199801	1965627	2948
Rhodospirillales bacterium URHD0017	UP000198826	1380357	7953
Erythrobacter insulae	UP000316343	2584124	2737
Deinococcus radiodurans R1	UP000002524	243230	3084
Salinibacter ruber DSM 13855	UP000008674	309807	2812
Streptomyces sp. SID3343	UP000470372	2690260	9897
Hyphomicrobium denitrificans ATCC 51888	UP000002033	582899	3452
Glutamicibacter creatinolyticus	UP000307000	162496	2880
gamma proteobacterium SS-5	UP000326736	947516	3230
Breoghania corrubedonensis	UP000244081	665038	4681
Celeribacter marinus	UP000064920	1397108	3134
Clostridium sp. CAG:307	UP000018128	1262795	1655
Amylibacter sp. SFDW26	UP000430014	2652722	3070
Fusobacterium sp. FSA-380-WT-3A	UP000591197	2725304	1913
Rothia kristinae	UP000053171	37923	1872
Pedobacter xixiisoli	UP000219281	1476464	4166
Collinsella sp. BA40	UP000321063	2560852	1521
Halanaerobium praevalens DSM 2228	UP000006866	572479	2055
Desulfomonile tiedjei DSM 6799	UP000006055	706587	5412
Marmoricola solisilvae	UP000277094	1542737	3726
Pseudodesulfovibrio profundus	UP000219215	57320	3808
Erwinia sp. OLSSP12	UP000229786	1912096	3383
Rhodoplanes sp. Z2-YC6860	UP000070354	674703	7007
Chitinophaga sp. YR573	UP000198758	1881040	6483
Acidipila sp. EB88	UP000279598	2305226	3402
Aeriscardovia aeriphila	UP000228976	218139	1287
Desulfonatronum sp. SC1	UP000240513	2109626	3695
Apilactobacillus kunkeei	UP000037778	148814	1332
Antricoccus suffuscus	UP000237752	1629062	4340
Halarcobacter ebronensis	UP000290172	1462615	3167
Thermoanaerobacterium thermosaccharolyticum DSM 571	UP000001626	580327	2583
Granulicatella adiacens ATCC 49175	UP000005926	638301	1920
Rhizobium azooxidifex	UP000574761	1636188	5544
Geodermatophilus sp. Leaf369	UP000051830	1736354	4093
Tsukamurella paurometabola DSM 20162	UP000001213	521096	4170
Phaeobacter sp. 22II1-1F12B	UP000197279	1317111	4790
Flavobacteriaceae bacterium UJ101	UP000183895	1150389	2681
Roseiflexus sp. RS-1	UP000006554	357808	4494
Denitratisoma oestradiolicum	UP000515733	311182	4083
Nitrosomonas sp. Nm58	UP000199646	200126	3100
Micromonospora haikouensis	UP000032254	686309	5591
Alistipes sp. CAG:157	UP000018346	1262692	1828
Loktanella atrilutea	UP000183987	366533	4069
Ligilactobacillus acidipiscis	UP000051491	89059	2127
Desulfovibrio sp. FSS-1	UP000494245	2730080	3975
Candidatus Kinetoplastibacterium crithidii TCC036E	UP000011686	1208918	728
Novosphingobium sp. AAP1	UP000037880	1523413	3896
Coprobacillus sp. CAG:826	UP000017997	1262857	1394
Bilophila wadsworthia 3_1_6	UP000006034	563192	3779
Actinomarinicola tropica	UP000334019	2789776	3559
Actibacterium atlanticum	UP000024836	1461693	3126
Clostridium kluyveri DSM 555	UP000002411	431943	3828
Nocardioides sp. Root190	UP000050886	1736488	4603
Marinicauda pacifica	UP000305451	1133559	2862
Rhodobacteraceae bacterium WD3A24	UP000237945	2086263	3201
Streptomyces populi	UP000236178	2058924	8072
Candidatus Macondimonas diazotrophica	UP000297890	2305248	2722
Flavobacteria bacterium BAL38	UP000003784	391598	2588
Butyrivibrio sp. ob235	UP000199418	1761780	4267
Streptomyces sp. DSM 40868	UP000501663	2721173	7715
Bacillaceae bacterium R1DC41	UP000593626	2593652	3019
Glaciimonas immobilis	UP000571084	728004	4512
Flavonifractor sp. An10	UP000196537	1965537	3501
Aureimonas sp. Leaf454	UP000051585	1736381	4218
Streptomyces sp. DJ	UP000235150	2067551	5329
Chitinophaga costaii	UP000242818	1335309	4204
Chlamydiales bacterium SCGC AG-110-M15	UP000196862	1871324	847
Isobaculum melis	UP000198948	142588	2700
Cohnella sp. OV330	UP000198686	1855288	6192
Alphaproteobacteria bacterium	UP000291202	1913988	5432
Paracoccus liaowanqingii	UP000297972	2560053	4493
Ruminococcus sp. YE71	UP000182164	244362	3572
Arthrobacter subterraneus	UP000199258	335973	3624
Antarctobacter heliothermus	UP000203589	74033	4962
Mycobacterium conspicuum	UP000193407	44010	5457
Rubripirellula lacrimiformis	UP000318538	1930273	6373
Rathayibacter sp. Leaf296	UP000050868	1736327	3537
Deinococcus maricopensis DSM 21211	UP000008635	709986	3262
Mycoplasma canadense	UP000031641	29554	481
bacterium M21	UP000196426	1932697	1049
Neisseria sp. oral taxon 020 str. F0370	UP000010457	1127694	2879
Hydrotalea sandarakina	UP000249720	1004304	2813
Rhodanobacter sp. B05	UP000188464	1945859	3234
Weissella fabalis	UP000549765	1070421	1874
Cylindrospermum stagnale PCC 7417	UP000010475	56107	6200
Prevotella sp. CAG:1124	UP000017956	1262920	2441
Neptunomonas qingdaonensis	UP000198623	1045558	4011
Pilibacter termitis	UP000190328	263852	2569
Pigmentiphaga aceris	UP000325161	1940612	5191
Lacipirellula limnantheis	UP000317909	2528024	5493
Acidothermus cellulolyticus 11B	UP000008221	351607	2157
Desulfoluna spongiiphila	UP000198870	419481	5238
Actinomadura darangshiensis	UP000295578	705336	9026
Ichthyobacterium seriolicida	UP000243197	242600	1467
Arthrobacter sp. YC-RL1	UP000037645	1652545	3439
Maritimibacter alkaliphilus HTCC2654	UP000002931	314271	4692
Weissella cibaria	UP000032287	137591	2282
Priestia filamentosa	UP000036202	1402861	5042
[Clostridium] symbiosum WAL-14163	UP000002970	742740	4668
Gluconacetobacter johannae	UP000561066	112140	3257
Spelaeicoccus albus	UP000539111	1280376	3738
Thalassobacter sp. 16PALIMAR09	UP000029829	1225651	3345
Pseudomonas xinjiangensis	UP000243207	487184	3245
Candidatus Galacturonibacter soehngenii	UP000461768	2307010	3623
Cohnella lupini	UP000256869	1294267	5622
Arthrobacter sp. Edens01	UP000054460	1732020	3212
Cryobacterium sp. MDB2-A-2	UP000297903	1259182	3588
Bacillus sp. FJAT-27916	UP000036953	1679169	3770
Clostridium sp. CAG:524	UP000018086	1262817	1265
Paenibacillus anaericanus	UP000279446	170367	5415
Intrasporangium oryzae NRRL B-24470	UP000019489	1386089	4086
Lachnoclostridium sp. An181	UP000242090	1965575	2355
Marinicaulis flavus	UP000239504	2058213	4433
Nonlabens spongiae	UP000193431	331648	2989
Frateuria aurantia DSM 6220	UP000005234	767434	3098
Candidatus Azoamicus ciliaticola	UP000509549	2652803	310
Aquimarina aggregata	UP000076715	1642818	5047
Pantoea sp. Mhis	UP000443529	2576759	727
Arthrobacter woluwensis	UP000182652	156980	3355
Blastococcus sp. CT_GayMR19	UP000298197	2559608	4236
Desulforhopalus singaporensis	UP000199073	91360	4348
Enterococcus phoeniculicola ATCC BAA-412	UP000013785	1158610	3510
Cognatishimia activa	UP000051184	1715691	3406
Motiliproteus sp. MSK22-1	UP000187359	1897630	5085
Deinococcus gobiensis I-0	UP000007575	745776	4329
Rhodobacter aestuarii	UP000186221	453582	3631
Pseudooceanicola nitratireducens	UP000231644	517719	3828
Paenibacillus piri	UP000295636	2547395	6802
Firmicutes bacterium CAG:95	UP000018182	1262988	2767
Nocardioides sp. K1W22B-1	UP000276542	2321396	3217
Arcobacter nitrofigilis DSM 7299	UP000000939	572480	3125
Streptomyces sp. e14	UP000004704	645465	6181
Coprococcus catus	UP000261231	116085	3079
Flavobacterium columnare ATCC 49512	UP000005638	1041826	2617
Enterobacillus tribolii	UP000254848	1487935	4233
Proteus myxofaciens ATCC 19692	UP000094023	1354337	3194
Acidocella sp. MX-AZ02	UP000006217	1214225	3506
Pseudorhodoferax sp. Leaf267	UP000051560	1736316	5708
Achromobacter sp. KAs 3-5	UP000189022	1915388	4922
Pontibacillus litoralis JSM 072002	UP000030401	1385512	3202
Bacillus sp. MUM 116	UP000180019	1678002	5271
Aquimonas voraii	UP000199603	265719	3593
Geminocystis sp. NIES-3709	UP000064126	1617448	3825
Flavobacterium sp. 316	UP000032747	1603293	3356
Clostridium sp. 7_2_43FAA	UP000017809	457396	3389
Nocardioides lianchengensis	UP000199034	1045774	5063
Halomonas olivaria	UP000289555	390919	7365
Nocardioides sp. PD653	UP000194147	393303	5032
Thermomonas hydrothermalis	UP000242857	213588	2296
Microbacterium schleiferi	UP000594480	69362	2810
Treponema sp. RCC2812	UP000595224	2787628	2341
Opitutus terrae PB90-1	UP000007013	452637	4588
Pseudomonas sp. HLS-6	UP000230810	2049589	4701
Nocardioides immobilis	UP000283644	2049295	6094
Saccharopolyspora erythraea NRRL 2338	UP000006728	405948	7154
Nocardia stercoris	UP000279275	2483361	6448
Pirellula staleyi DSM 6068	UP000001887	530564	4711
Rhodovulum bhavnagarense	UP000295050	992286	3085
Bacteroides sp. An322	UP000195527	1965632	2802
Mucispirillum schaedleri ASF457	UP000017429	1379858	2091
Gaiella sp. SCGC AG-212-M14	UP000243240	1799656	915
Pedobacter sp. HMF7647	UP000466586	2695275	4034
Pseudomonas sp.	UP000315499	306	1027
Chitinophaga tropicalis	UP000461730	2683588	6033
Megasphaera vaginalis	UP000017090	1111454	2196
Lactiplantibacillus mudanjiangensis	UP000289996	1296538	3503
Mucilaginibacter sp. PPCGB 2223	UP000095113	1886027	4665
Candidatus Marinimicrobia bacterium MT.SAG.3	UP000297774	2552982	1570
Marinobacter sp. X15-166B	UP000175667	1897620	3115
Niallia circulans	UP000036045	1397	4949
Acidomonas methanolica NBRC 104435	UP000019760	1231351	3270
Nocardia sp. WCH-YHL-001	UP000515512	2755382	7446
Chloroflexia bacterium SDU3-3	UP000462167	2651839	5329
Prochlorococcus marinus subsp. marinus str. CCMP1375	UP000001420	167539	1881
Rhizobium sp. AAP43	UP000052180	1523420	4372
Synechococcus sp. PCC 7335	UP000005766	91464	5475
Alphaproteobacteria bacterium GH1-50	UP000480350	2691042	3643
Roseobacter cerasinus	UP000436522	2602289	4343
Campylobacter volucris	UP000321325	1031542	1515
Jonquetella anthropi DSM 22815	UP000003806	885272	1508
Geobacter sulfurreducens PCA	UP000000577	243231	3402
Azomonas agilis	UP000319627	116849	3016
Moheibacter sediminis	UP000192393	1434700	2974
Actinokineospora iranica	UP000199501	1271860	6124
Haloechinothrix halophila YIM 93223	UP000054357	592678	356
Eubacterium sp. CAG:581	UP000017975	1262890	1746
Clostridium tagluense	UP000287872	360422	4934
Salmonella enterica subsp. arizonae serovar 62:z4,z23:-	UP000002084	41514	4500
Thiosulfativibrio zosterae	UP000501466	2675053	2362
Parvibium lacunae	UP000252357	1888893	2432
Pseudoflavitalea sp. G-6-1-2	UP000569858	2728841	4890
Paenalcaligenes hominis	UP000189369	643674	2082
Anaerostipes sp. 494a	UP000242190	1261636	2255
Saccharomonospora marina XMU15	UP000004926	882083	5567
Mariniphaga sediminis	UP000266441	1628158	4517
Actinomyces respiraculi	UP000594637	2744574	2328
Mycoplasmopsis phocirhinis	UP000289326	142650	676
Roseivivax roseus	UP000198885	641238	4061
Thermovirga lienii DSM 17291	UP000005868	580340	1853
Mycoplasma struthionis	UP000275883	538220	590
Desulfosporosinus sp. OT	UP000004928	913865	6205
Erwinia sp. CPCC 100877	UP000475909	2665162	5690
Streptococcus ovuberis	UP000522720	1936207	2197
Actirhodobacter atriluteus	UP000561438	2744473	2761
Halomonas sp. A11-A	UP000246506	2183985	3109
Pseudoalteromonas phenolica	UP000061457	161398	4164
Terriglobus albidus	UP000321820	1592106	4970
Borrelia duttonii CR2A	UP000019148	1432657	1995
Allobranchiibius huperziae	UP000571817	1874116	3552
Thioclava dalianensis	UP000027725	1185766	4007
Candidatus Sulfurimonas marisnigri	UP000593836	2740405	2410
Oleomonas sp. K1W22B-8	UP000284605	2320859	5024
Phycicoccus endophyticus	UP000515976	1690220	2871
Deinococcus ficus	UP000259030	317577	3884
[Enterobacter] lignolyticus SCF1	UP000006872	701347	4393
Achromobacter piechaudii ATCC 43553	UP000004510	742159	5755
Campylobacter iguaniorum	UP000028486	1244531	1757
Erythrobacter sp. NAP1	UP000002995	237727	3177
Umboniibacter marinipuniceus	UP000267187	569599	2413
Cytophagaceae bacterium SJW1-29	UP000479293	2654236	5629
Micrococcus sp. HMSC067E09	UP000177882	1739367	2073
Clostridium sp. MD294	UP000012445	97138	2792
Mycoplasma pneumoniae M129	UP000000808	272634	686
Rhodobacter sp. LPB0142	UP000176562	1850250	3414
Blastococcus sp. TF02A-30	UP000253175	2250580	3930
Bacillus sp. 7884-1	UP000216214	2021693	5596
Variovorax sp. PBL-E5	UP000464400	434014	6867
Thiohalophilus thiocyanatoxydans	UP000294914	381308	2775
Streptococcus sp. WM07	UP000298191	2558284	1709
Intrasporangium chromatireducens Q5-1	UP000019494	584657	4363
Psychrobacillus insolitus	UP000248646	1461	3267
Faecalicatena orotica	UP000245845	1544	5138
Lachnoclostridium sp. An196	UP000199780	1965583	3081
Candidatus Termititenax persephonae	UP000275925	2218525	1739
Crateriforma conspicua	UP000317238	2527996	5367
Acetilactobacillus jinshanensis	UP000294321	1720083	1450
Rhodohalobacter mucosus	UP000245533	2079485	3239
Puniceibacterium antarcticum	UP000231259	1206336	5603
Clostridium sp. CAG:299	UP000017929	1262792	2441
Aquimarina sp. TRL1	UP000509763	2736252	4415
Saccharothrix violaceirubra	UP000542674	413306	6879
Sulfurisoma sediminicola	UP000268908	1381557	2823
Alteriqipengyuania halimionae	UP000429229	1926630	2656
Cardinium endosymbiont of Dermatophagoides farinae	UP000320483	2597823	1187
Okeania hirsuta	UP000269154	1458930	6134
Lutispora thermophila DSM 19022	UP000184442	1122184	3409
Achromobacter sp. AONIH1	UP000236176	1758194	5889
Paludibaculum fermentans	UP000593892	1473598	7446
Ornithobacterium rhinotracheale DSM 15997	UP000006051	867902	2138
Catenovulum agarivorans DS-2	UP000019276	1328313	3835
Paenisporosarcina antarctica	UP000294292	417367	3570
Clostridium sp. DMHC 10	UP000037118	747377	2713
Dietzia sp. UCD-THP	UP000019757	1292020	3489
Thalassorhabdomicrobium marinisediminis	UP000244817	2170577	3212
Alteromonadaceae bacterium 2753L.S.0a.02	UP000318527	1403320	4947
Pistricoccus aurantiacus	UP000321272	1883414	3396
Thermobrachium celere DSM 8682	UP000014923	941824	2370
Haloferula luteola	UP000557717	595692	4263
Candidatus Kentron sp. G	UP000294464	2126341	3885
Paenibacillus methanolicus	UP000323257	582686	6989
Streptomyces scabichelini	UP000472335	2711217	9567
Geobacter daltonii FRC-32	UP000007721	316067	3798
Nocardioides thalensis	UP000530424	1914755	4418
Gelidibacter gilvus	UP000289792	59602	3732
Mesobacillus boroniphilus JCM 21738	UP000018949	1294265	5100
Streptomyces sp. CB02261	UP000186742	1703940	6486
Shewanella denitrificans OS217	UP000001982	318161	3727
Nitrosomonas nitrosa	UP000199561	52442	2883
Nocardiopsis composta	UP000572635	157465	6417
Sinorhizobium meliloti 1021	UP000001976	266834	6169
Ectothiorhodosinus mongolicus	UP000223759	233100	1835
Acidipila rosea	UP000295210	768535	3487
Acrocarpospora macrocephala	UP000331127	150177	10697
Deinobacterium chartae	UP000569951	521158	3605
Duganella ginsengisoli	UP000484015	1462440	5918
Exiguobacterium sibiricum 255-15	UP000001681	262543	3005
Methyloglobulus morosus KoM1	UP000017842	1116472	3732
Caldicellulosiruptor owensensis OL	UP000006889	632518	2133
Tateyamaria sp. ANG-S1	UP000031171	1577905	3983
Aphanothece sacrum FPU1	UP000287247	1920663	4301
Micromonospora maris AB-18-032	UP000008308	263358	5998
Clostridium sp. CAG:138	UP000017905	1262775	1746
Nonomuraea solani	UP000236732	1144553	12105
Rummeliibacillus stabekisii	UP000076021	241244	3235
Candidatus Marinamargulisbacteria bacterium SCGC AG-414-C22	UP000248844	2184344	930
Dorea sp. AF36-15AT	UP000266623	2292041	2785
Pueribacillus theae	UP000245998	2171751	3627
Spiribacter sp. C176	UP000433788	2664894	2078
Saccharomonospora piscinae	UP000192591	687388	4456
endosymbiont of Tevnia jerichonana (vent Tica)	UP000005167	1049564	3230
Rhodococcus sp. EPR-157	UP000077673	1813677	5176
Lactococcus hodotermopsidis	UP000480303	2709157	2078
Acidithrix ferrooxidans	UP000032360	1280514	3548
Chromatium okenii	UP000239936	61644	2811
Flavobacterium sediminis	UP000245429	2201181	2952
Pontibacter fetidus	UP000478546	2700082	3463
Pseudonocardia dioxanivorans CB1190	UP000007809	675635	6620
Chlorogloea sp. CCALA 695	UP000238278	2107693	4747
Streptomyces sp. 846.5	UP000295370	2485156	7726
Leeia aquatica	UP000587991	2725557	3440
Reinekea forsetii	UP000229757	1336806	3259
Desulfonatronospira thiodismutans ASO3-1	UP000005496	555779	3577
Candidatus Methylopumilus planktonicus	UP000064007	1581557	1376
Gemella sp. WT2a	UP000297602	2558281	1666
Merismopedia glauca CCAP 1448/3	UP000238762	1296344	4638
Actinobacteria bacterium OK074	UP000037991	1592327	9137
Pseudomonas fluorescens HK44	UP000022611	1042209	5750
Planctomyces sp. SH-PL14	UP000076318	1632864	6497
Massilia horti	UP000297258	2562153	4650
Mycobacterium avium subsp. paratuberculosis K-10	UP000000580	262316	4316
Paenibacillus rigui	UP000215509	554312	6159
Rhodovarius sp. CCP-6	UP000282957	1979269	5028
Knoellia aerolata DSM 18566	UP000030013	1385519	3813
Janthinobacterium sp. Marseille	UP000006388	375286	3695
Thermocatellispora tengchongensis	UP000578449	1073253	10304
Diaphorobacter ruginosibacter	UP000515811	1715720	4471
Rhodobacteraceae bacterium HIMB11	UP000016848	1366046	3183
Kitasatospora viridis	UP000317940	281105	8776
Litorimicrobium taeanense	UP000198634	657014	3839
Desulfoplanes formicivorans	UP000095200	1592317	2657
Actinomadura sp. KC216	UP000294687	2530370	8213
Filimonas lacunae	UP000186917	477680	6193
Smithella sp. SCADC	UP000029283	1499107	2552
Polaribacter gangjinensis	UP000237608	574710	2512
Ekhidna lutea	UP000198393	447679	3721
Acidaminococcus sp. CAG:917	UP000018048	1262688	1276
Bacteroides uniformis	UP000095788	820	3898
Bizionia paragorgiae	UP000198846	283786	2859
Nitrosomonas stercoris	UP000316473	1444684	2150
Luteitalea pratensis	UP000076079	1855912	6189
Lachnospiraceae bacterium CAG:364	UP000017986	1262983	2282
Actinophytocola xinjiangensis	UP000185696	485602	8134
Pelagivirga sediminicola	UP000244446	2170575	3729
Afipia carboxidovorans OM5	UP000007730	504832	3624
Streptomyces candidus	UP000540423	67283	6713
Frigoribacterium sp. PhB160	UP000280987	2485192	3061
Flavobacterium fontis	UP000184147	1124188	2756
Chimaeribacter arupi	UP000234626	2060066	4159
Protaetiibacter larvae	UP000322159	2592654	2341
Clostridium sp. CAG:264	UP000018342	1262786	2136
Myroides guanonis	UP000243887	1150112	2674
Microvirga flocculans	UP000519439	217168	3864
Duganella sp. Leaf126	UP000051032	1736266	4312
Firmicutes bacterium CAG:882	UP000017928	1262991	2572
Micromonospora endolithica	UP000281726	230091	6179
Stenotrophomonas daejeonensis	UP000050940	659018	2805
Falsibacillus pallidus	UP000255326	493781	3956
Actinomadura logoneensis	UP000261811	2293572	7310
Vespertiliibacter pulmonis	UP000281691	1443036	1636
Thermomonas sp. SY21	UP000308149	2202149	2753
Leptolyngbya sp. O-77	UP000057790	1080068	4814
Lysobacter sp. Alg18-2.2	UP000321248	2603204	2448
Heliophilum fasciatum	UP000294813	35700	2911
Breznakibacter xylanolyticus	UP000249239	990	3475
Novosphingobium aromaticivorans DSM 12444	UP000009134	279238	3917
Affinibrenneria salicis	UP000335415	2590031	4605
Cryptosporangium aurantiacum	UP000184440	134849	8789
Hallerella succinigenes	UP000231134	1896222	2694
Enterovirga sp. DB1703	UP000564885	2730920	4513
Pseudoalteromonas translucida TAC125	UP000006843	326442	3484
Bradyrhizobium sp. LMTR 3	UP000093220	189873	6979
Roseovarius mucosus DSM 17069	UP000030021	1288298	4182
Bacillus saganii	UP000264541	2303992	3964
Leifsonia sp. Root60	UP000051073	1736567	3234
Nitrosospira briensis	UP000183107	35799	2913
Sphingomonas sp. XS-10	UP000318055	2599297	3831
Clostridium sp. D5	UP000003978	556261	4496
Rubrivivax gelatinosus IL144	UP000007883	983917	4686
Cetobacterium somerae ATCC BAA-474	UP000017081	1319815	2974
Bacillus sp. V3-13	UP000234805	2053728	4299
Tolypothrix sp. NIES-4075	UP000198313	2005459	7285
Siphonobacter sp. BAB-5404	UP000233394	1864824	3865
Eubacterium sp. CAG:76	UP000018156	1262892	2278
Desulfoscipio geothermicus DSM 3669	UP000199584	1121426	3693
Pyrinomonas methylaliphatogenes	UP000031518	454194	3179
Alteripontixanthobacter maritimus	UP000253727	2161824	2539
Desemzia incerta	UP000199136	82801	2143
Shewanella sp. P1-14-1	UP000050414	1723761	4159
Pseudothermotoga lettingae TMO	UP000002016	416591	2040
Nocardia brasiliensis ATCC 700358	UP000006304	1133849	8414
Lacticaseibacillus paracasei ATCC 334	UP000001651	321967	2708
Dictyobacter aurantiacus	UP000287224	1936993	7362
Nocardioides sp. LS1	UP000288271	1027620	4366
Clostridiales bacterium	UP000192328	1898207	3011
Dictyobacter alpinus	UP000287171	2014873	7631
Arcanobacterium haemolyticum DSM 20595	UP000000376	644284	1717
Corynebacterium glyciniphilum AJ 3170	UP000023703	1404245	3270
Paenactinomyces guangxiensis	UP000535491	1490290	3893
Staphylococcus microti	UP000032366	569857	2166
Lachnoclostridium phytofermentans ISDg	UP000000370	357809	3891
Candidatus Syntrophosphaera thermopropionivorans	UP000294588	2593015	1369
Mesorhizobium microcysteis	UP000323258	2682781	4601
Bacillus sp. FJAT-27264	UP000092657	1850362	5758
Reinekea thalattae	UP000321764	2593301	2651
Firmicutes bacterium CAG:466	UP000018338	1263025	2676
Wenyingzhuangia fucanilytica	UP000092967	1790137	2747
Pelomicrobium methylotrophicum	UP000321201	2602750	3202
Sulfurimonas hongkongensis	UP000015520	1172190	2290
Mesoplasma syrphidae	UP000233419	225999	740
Roseovarius halotolerans	UP000193207	505353	3635
Candidatus Termititenax aidoneus	UP000269352	2218524	2306
Erysipelothrix inopinata	UP000515928	225084	2015
Pseudoxanthomonas sp. Root65	UP000051430	1736576	3422
Anseongella ginsenosidimutans	UP000295807	496056	3575
Terrimonas sp. NS-102	UP000244333	2171976	5019
Marinobacterium georgiense DSM 11526	UP000242469	1122198	3706
Sphingomonas crocodyli	UP000282971	1979270	4579
Psychromonas sp. psych-6C06	UP000233619	2058089	3200
Sulfitobacter sp. SK011	UP000253968	1389004	4006
Paraburkholderia panacisoli	UP000325273	2603818	9325
Beijerinckiaceae bacterium	UP000236108	1978229	3557
Bacteroides sp. CAG:462	UP000018063	1262740	2834
Flavobacterium sp. CC-CTC003	UP000307507	2565924	3402
Desulfonatronum thiosulfatophilum	UP000198771	617002	3184
Thermomonas fusca	UP000308508	215690	2622
Knoellia sinensis KCTC 19936	UP000030002	1385520	3804
Streptomyces griseostramineus	UP000579523	66898	7804
Halomonas sp. GFAJ-1	UP000004512	1118153	3264
bacterium 1XD8-76	UP000272966	2320115	3768
Defluviicoccus sp.	UP000509596	2682137	3564
Microlunatus sp. Gsoil 973	UP000425099	2672569	4311
Legionella tucsonensis	UP000054693	40335	2936
Dictyobacter vulcani	UP000326912	2607529	6350
Pedobacter cryoconitis	UP000071561	188932	4911
Desulfuromusa kysingii	UP000199409	37625	3339
Hymenobacter daecheongensis DSM 21074	UP000184418	1121955	3657
Salinispora tropica CNB-440	UP000000235	369723	4522
Streptomyces sp. A0642	UP000310616	2563100	6934
Limosilactobacillus antri DSM 16041	UP000003675	525309	2224
Thermobifida halotolerans	UP000265719	483545	4067
Actinomyces sp. oral taxon 448 str. F0400	UP000005351	888056	2518
Caloramator mitchellensis	UP000052015	908809	2400
Dialister invisus CAG:218	UP000017966	1263072	1693
Mycobacterium sp. YC-RL4	UP000077143	1682113	5584
Massilia armeniaca	UP000240505	2072590	5145
Anaerotruncus sp. G3(2012)	UP000014129	1235835	3406
Planctomycetes bacterium CA13	UP000315010	2527986	7247
Thalassococcus profundi	UP000253977	2282382	4371
Vagococcus salmoninarum	UP000287239	2739	2859
Sphingomonas chungangi	UP000570166	2683589	4222
Beijerinckia sp. 28-YEA-48	UP000199261	1882748	5975
Fusibacter sp. 3D3	UP000095197	1048380	4633
Candidatus Magnetobacterium bavaricum	UP000033423	29290	6447
Paludisphaera borealis	UP000186309	1387353	5693
Candidatus Marinamargulisbacteria bacterium SCGC AG-333-B06	UP000249350	2184342	544
Poseidonibacter parvus	UP000186074	1850254	2691
Rhodococcus sp. WMMA185	UP000178767	679318	3688
Polaribacter aquimarinus	UP000245670	2100726	2936
Arenimonas oryziterrae DSM 21050 = YC6267	UP000029385	1121015	2897
Tepidibacillus decaturensis	UP000070352	1413211	2599
Haloactinopolyspora alba	UP000243528	648780	5159
Lachnoclostridium sp. An76	UP000199802	1965654	2953
SAR202 cluster bacterium AD-802-K11_MRT_200m	UP000327261	2587838	855
Edaphobacter sp. 12200R-103	UP000477884	2703788	3688
Psychrobacter sp. KH172YL61	UP000317823	2517899	4106
Trinickia symbiotica	UP000235777	863227	5982
Candidatus Tokpelaia sp. JSC189	UP000253650	2079010	1271
Ralstonia solanacearum GMI1000	UP000001436	267608	5002
Ensifer sp. LCM 4579	UP000180026	1848292	5430
Clostridium autoethanogenum DSM 10061	UP000017590	1341692	4013
Mycoplasma penetrans HF-2	UP000002522	272633	1028
Acidobacterium capsulatum ATCC 51196	UP000002207	240015	3363
Flavisolibacter ginsengisoli DSM 18119	UP000184048	1121884	4178
Xanthobacter sp. SG618	UP000549908	2587121	4800
Candidatus Rhodoluna planktonica	UP000243784	535712	1327
Sphingomonas sp. Leaf412	UP000051178	1736370	3084
Variovorax sp. DXTD-1	UP000273314	2495592	4844
Ramlibacter sp. 18x22-1	UP000297839	2530451	4139
Dinghuibacter silviterrae	UP000294498	1539049	5399
Flavobacterium sp. 9AF	UP000437116	2653142	3815
Pedobacter sp. PACM 27299	UP000062859	1727164	4966
Salipaludibacillus aurantiacus	UP000198571	1601833	4227
Pedobacter nyackensis	UP000192678	475255	4961
Maritalea myrionectae	UP000258927	454601	3695
Dictyobacter arantiisoli	UP000322530	2014874	5628
Erythrobacter sp. HI00D59	UP000077319	1822215	3091
Brenneria salicis ATCC 15712 = DSM 30166	UP000253046	714314	3611
Megasphaera elsdenii DSM 20460	UP000010111	1064535	2194
Lentibacillus cibarius	UP000319280	2583219	3079
Xanthomonadaceae bacterium NML91-0213	UP000229012	2032582	2879
Paenibacillus polymyxa SC2	UP000006868	886882	5377
Microbacterium humi	UP000199183	640635	3206
Ruegeria denitrificans	UP000051260	1715692	4541
Erwinia sp. Leaf53	UP000050856	1736225	4431
Pleurocapsa sp. PCC 7327	UP000010382	118163	4255
Nocardia asteroides NBRC 15531	UP000017048	1110697	6459
Cryomorpha ignava	UP000486602	101383	4047
Campylobacter ureolyticus ACS-301-V-Sch3b	UP000014539	883165	1686
Nostoc sp. 'Peltigera malacea cyanobiont' DB3992	UP000223928	1206980	6320
Peptococcaceae bacterium CEB3	UP000035957	999898	5055
Mesorhizobium sp. 8	UP000312852	2584466	4486
Leminorella grimontii ATCC 33999 = DSM 5078	UP000028624	1005999	3756
Ideonella sp. TBM-1	UP000484255	2707176	4542
Mesobacillus campisalis	UP000034166	1408103	4713
Streptomyces cacaoi	UP000319210	1898	6946
Streptomyces sp. CB01249	UP000186839	1703929	6533
Arcobacter caeni	UP000251135	1912877	2336
Mycobacterium botniense	UP000465361	84962	4042
Krasilnikoviella flava	UP000189777	526729	4296
Firmicutes bacterium CAG:212	UP000018345	1263009	2078
Streptomyces sp. WMMB 714	UP000182206	1286822	5562
Oceanisphaera avium	UP000243793	1903694	2484
Corynebacterium frankenforstense DSM 45800	UP000185434	1437875	1801
Clostridium sp. SY8519	UP000008937	1042156	2601
Ralstonia sp. A12	UP000030970	1217052	5224
Neisseria meningitidis MC58	UP000000425	122586	2001
Yoonia litorea	UP000198926	1123755	3293
Sulfitobacter undariae	UP000530268	1563671	3797
Arsenophonus endosymbiont of Aleurodicus floccissimus	UP000266575	2152761	1780
Simplicispira metamorpha	UP000295182	80881	3355
Clostridium tetani E88	UP000001412	212717	2415
Geosporobacter subterraneus DSM 17957	UP000184536	1121919	3760
Paraglaciecola psychrophila 170	UP000011864	1129794	5601
Lachnospiraceae bacterium RM5	UP000199252	1200721	1991
Anaeromicrobium sediminis	UP000216024	1478221	4258
Ruminococcaceae bacterium FB2012	UP000199364	1520817	3207
Psychromonas ingrahamii 37	UP000000639	357804	3530
Clostridium sp. SM-530-WT-3G	UP000545014	2725303	2897
Jeotgalicoccus pinnipedialis	UP000588186	110845	1563
Rubrivirga sp. SAORIC476	UP000216627	1961794	3744
Arsenicibacter rosenii	UP000181790	1750698	5902
Cytophagales bacterium TFI 002	UP000217493	1945892	4431
Filibacter tadaridae	UP000270468	2483811	3039
Algisphaera agarilytica	UP000541810	1385975	3555
Mycolicibacterium phlei DSM 43239 = CCUG 21000	UP000325690	1226750	5022
Cryobacterium sp. Hh4	UP000298313	1259157	3130
Firmicutes bacterium CAG:145	UP000018044	1263005	1960
Methylomonas lenta	UP000078476	980561	4162
Bacillus piezotolerans	UP000257144	2259171	4395
Clostridium sp. CAG:352	UP000018340	1262798	2097
Prevotella marshii DSM 16973 = JCM 13450	UP000004394	862515	2334
Spiroplasma sp. TIUS-1	UP000464855	216963	698
Weissella diestrammenae	UP000515800	1162633	1511
Nocardiopsis sp. NRRL B-16309	UP000037694	1519494	5253
Simiduia agarivorans SA1 = DSM 21679	UP000000466	1117647	3812
Marmoricola mangrovicus	UP000281708	2478913	3882
Erwinia iniecta	UP000037088	1560201	4072
Chromohalobacter japonicus	UP000186806	223900	3457
Curtobacterium sp. Leaf261	UP000050821	1736311	3343
Aquamicrobium aerolatum DSM 21857	UP000242763	1121003	3495
Streptomyces sp. AgN23	UP000497861	1188315	8588
Candidatus Pelagibacter ubique HTCC1062	UP000002528	335992	1354
Mycolicibacterium smegmatis MC2 155	UP000000757	246196	6602
Ameyamaea chiangmaiensis	UP000585665	442969	3325
Nocardioides sp. GY 10127	UP000308193	2569762	3765
SAR202 cluster bacterium AD-802-E10_MRT_200m	UP000327239	2587840	589
Betaproteobacteria bacterium	UP000437529	1891241	5913
Clostridium estertheticum subsp. estertheticum	UP000182569	1552	4203
Thermoanaerobacter pseudethanolicus ATCC 33223	UP000002156	340099	2193
Luteitalea sp.	UP000441471	2004800	5191
Nonlabens tegetincola	UP000029221	323273	2951
Streptomyces sp. CdTB01	UP000068029	1725411	8721
Clostridium colicanis DSM 13634	UP000075374	1121305	2406
Chitinophagaceae bacterium IBVUCB1	UP000194327	1985173	3055
Streptomyces sp. TM32	UP000290207	1652669	5851
Liquorilactobacillus vini DSM 20605	UP000051576	1133569	2108
Prevotella sp. CAG:755	UP000018353	1262935	1936
Mangrovibacterium marinum	UP000243525	1639118	3633
Desulfovibrio psychrotolerans	UP000503820	415242	3341
Collinsella sp. An2	UP000195399	1965585	2074
Pseudidiomarina planktonica	UP000194450	1323738	2385
Desulfovibrio mexicanus	UP000198324	147047	3215
Microbacterium immunditiarum	UP000576969	337480	3617
Enterococcus ratti	UP000182152	150033	2411
Streptomyces alkaliterrae	UP000320857	2213162	5331
Paracoccus contaminans	UP000193017	1945662	2745
Sphingobium sp. EP60837	UP000078304	1855519	4048
Aestuariirhabdus litorea	UP000280792	2528527	3340
Ensifer sp. MPMI2T	UP000305685	2490847	6911
Mycolicibacterium chubuense NBB4	UP000006057	710421	5779
filamentous cyanobacterium CCP2	UP000239512	2107700	6213
Mycobacterium sp. MOTT36Y	UP000002868	1168287	5100
Azospirillum griseum	UP000277007	2496639	5160
Gracilibacillus kekensis	UP000184184	1027249	3690
Neorhizobium sp. SOG26	UP000263748	2060726	4290
Butyrivibrio hungatei	UP000179284	185008	3003
Candidatus Desulforudis audaxviator MP104C	UP000008544	477974	2136
Lachnoanaerobaculum sp. ICM7	UP000006599	936594	2588
Prevotella oulorum F0390	UP000005141	702438	2483
Streptomyces sp. MBRL 10	UP000053687	1592727	1749
Sporolactobacillus shoreae	UP000298347	1465501	3461
Brachybacterium nesterenkovii	UP000195981	47847	2675
Streptomyces sp. R302	UP000541839	2728844	6962
Flavobacterium macacae	UP000271937	2488993	3009
Modestobacter sp. VKM Ac-2676	UP000093049	1678130	3187
Candidatus Ornithobacterium hominis	UP000262142	2497989	1744
Streptomyces sp. WAC06614	UP000277644	2487416	6875
Bacillus sp. HMF5848	UP000274811	2495421	4048
Limihaloglobus sulfuriphilus	UP000188181	1851148	2870
Fonticella tunisiensis	UP000295325	1096341	2943
Fictibacillus macauensis ZFHKF-1	UP000004080	1196324	3850
Hyphomonas pacifica	UP000027006	1280941	3301
Haloactinospora alba	UP000317422	405555	4398
Flavobacteria bacterium MS024-3C	UP000003631	487797	1382
Pusillimonas soli	UP000580517	659016	3879
Roseomonas bella	UP000245765	2184016	5423
Microbacterium foliorum	UP000033572	104336	3324
Blastococcus sp. CT_GayMR20	UP000297836	2559609	4483
Kineobactrum sediminis	UP000234845	1905677	3544
Candidatus Mycoplasma haemolamae str. Purdue	UP000006502	1212765	923
Sphingomonas changbaiensis NBRC 104936	UP000033202	1219043	3151
Mycoplasma crocodyli MP145	UP000001845	512564	689
Candidatus Marinimicrobia bacterium PRS2	UP000276503	2483458	1209
Sphingomonas sp. Leaf231	UP000051427	1736301	3320
Weeksella virosa DSM 16922	UP000008641	865938	2045
Hyphomonas johnsonii MHS-2	UP000025171	1280950	3447
Neoasaia chiangmaiensis	UP000188604	320497	2999
Alkaliphilus serpentinus	UP000465601	1482731	3076
Oceanicola granulosus HTCC2516	UP000003635	314256	3791
Tenacibaculum sp. MAR_2010_89	UP000198792	1250198	3597
Azotobacter chroococcum NCIMB 8003	UP000068210	1328314	4353
Desulfovibrio litoralis DSM 11393	UP000186469	1121455	2355
Nitrococcus mobilis Nb-231	UP000003374	314278	3484
Motiliproteus coralliicola	UP000253769	2283196	3762
Rhizorhapis suberifaciens	UP000575068	13656	3324
Desulfuribacillus alkaliarsenatis	UP000094296	766136	2879
Methylobacterium frigidaeris	UP000230445	2038277	6432
Rheinheimera salexigens	UP000242258	1628148	3027
Oceanomicrobium pacificus	UP000436016	2692916	3093
Mangrovibacter sp. MFB070	UP000027726	1224318	4781
Micromonospora sp. NRRL B-16802	UP000037709	1415541	5527
Motilibacter rhizosphaerae	UP000293638	598652	3963
Anaerosolibacter carboniphilus	UP000579281	1417629	5119
Clostridiaceae bacterium DONG20-135	UP000434036	2692629	2223
Synechococcus sp. KORDI-100	UP000028591	1280380	3058
Halomonas gudaonensis	UP000198525	376427	3869
Bacillus sp. KQ-3	UP000278746	2483800	3944
Eggerthella sp. YY7918	UP000008929	502558	2674
Chryseobacterium sp. P1-3	UP000028723	1517683	3118
Thiobacillus sp.	UP000510829	924	3064
Bacillus sp. 7504-2	UP000216410	2022547	4463
bacterium A52C2	UP000199647	1855383	4028
Georhizobium profundi	UP000268192	2341112	4118
Streptomyces sparsogenes DSM 40356	UP000186168	1331668	8678
Methylibium petroleiphilum PM1	UP000000366	420662	4359
Mycoplasma sp. CAG:776	UP000018174	1262906	1349
Tsuneonella aeria	UP000439522	1837929	2648
Succinatimonas hippei YIT 12066	UP000018458	762983	2169
Candidimonas nitroreducens	UP000214603	683354	4867
Nocardioides marinus	UP000537326	374514	3820
Flavobacteria bacterium BBFL7	UP000002172	156586	2592
Denitrovibrio acetiphilus DSM 12809	UP000002012	522772	2901
Propionibacterium freudenreichii subsp. shermanii CIRM-BIA1	UP000000936	754252	2310
Faecalibacterium sp. CAG:82	UP000018070	1262898	1856
Lactobacillus pasteurii DSM 23907 = CRBIP 24.76	UP000009311	1423790	1825
Caballeronia insecticola	UP000013966	758793	6724
Angustibacter sp. Root456	UP000051170	1736539	3495
Halobacillus karajensis	UP000028868	195088	3959
Pseudogulbenkiania sp. NH8B	UP000001274	748280	3958
Onion yellows phytoplasma OY-M	UP000002523	262768	730
Deinococcus proteolyticus MRP	UP000007718	693977	2652
Candidatus Riesia sp. GBBU	UP000242633	1719125	402
Clostridium sp. 'deep sea'	UP000594441	2779445	3426
Anoxybacillus vitaminiphilus	UP000248555	581036	3513
Roseibium sp. TrichSKD4	UP000005735	744980	5884
Actinomyces denticolens	UP000184390	52767	2279
Bifidobacterium samirii	UP000287470	2306974	1965
Pseudomonas putida	UP000032298	303	5175
Tropheryma whipplei str. Twist	UP000002200	203267	805
Marinobacter daqiaonensis	UP000198644	650891	3504
Deinococcus soli (ex Cha et al. 2016)	UP000034024	1309411	2935
Paenibacillus sp. MY03	UP000195591	302980	7078
Acetivibrio saccincola	UP000233534	1677857	3020
Pseudoalteromonas ulvae	UP000194841	107327	3964
Facklamia sp. 252	UP000483027	2678501	1842
Diaminobutyricimonas aerilata	UP000228758	1162967	3263
Nannocystis exedens	UP000199400	54	9143
Micromonospora inositola	UP000198221	47865	6104
Bdellovibrio sp. SKB1291214	UP000197566	1732569	3588
Mesonia sp. HuA40	UP000321259	2602761	2381
Microcystis aeruginosa NIES-843	UP000001510	449447	5981
Alistipes finegoldii CAG:68	UP000018154	1263035	2386
bacterium G20	UP000195536	1932699	493
Trueperella bernardiae	UP000054404	59561	1762
Catenulispora acidiphila DSM 44928	UP000000851	479433	8909
Nocardia ignorata	UP000295087	145285	6616
Thermoleophilum album	UP000222056	29539	2060
Acinetobacter nectaris CIP 110549	UP000023785	1392540	2541
Luteimonas sp. SJ-92	UP000578091	2752307	3913
Sphingobacterium paucimobilis HER1398	UP000016584	1346330	4220
Rheinheimera sp. SA_1	UP000092258	1827365	4186
Thermasporomyces composti	UP000256485	696763	3739
Liquorilactobacillus capillatus DSM 19910	UP000051621	1423731	2051
Pseudomonas sp. LPB0260	UP000509181	2614442	2912
Sporosarcina pasteurii	UP000254519	1474	3142
Cupriavidus metallidurans CH34	UP000002429	266264	6364
Nocardioides currus	UP000244867	2133958	4242
Streptomyces carminius	UP000230407	2665496	5703
Limnohabitans sp. 2KL-17	UP000251446	1100704	3184
Syntrophotalea acetylenivorans	UP000182517	1842532	2762
Altererythrobacter spongiae	UP000284395	2320269	3349
Rubripirellula obstinata	UP000322699	406547	5669
Komagataeibacter medellinensis NBRC 3288	UP000009044	634177	3116
Azoarcus sp. KH32C	UP000007106	748247	5176
Gemmobacter aestuarii	UP000309450	1445661	3480
Pseudomonas mangrovi	UP000244064	2161748	3682
Trinickia dabaoshanensis	UP000235616	564714	6323
Bifidobacterium longum NCC2705	UP000000439	206672	1725
Candidatus Hydrogenedentes bacterium	UP000582321	2030809	2623
Desulfovibrio magneticus RS-1	UP000009071	573370	4663
Lysobacter tolerans	UP000241788	1604334	2386
Butyrivibrio sp. YAB3001	UP000198944	1520812	4055
Tractidigestivibacter scatoligenes	UP000054078	1299998	2032
Ruminococcaceae bacterium KH2T8	UP000198503	1855400	2593
Xinfangfangia humi	UP000277498	2483812	4199
Defluviitoga tunisiensis	UP000032809	1006576	1811
Phenylobacterium parvum	UP000247763	2201350	2596
Candidatus Synechococcus spongiarum LMB bulk15M	UP000242636	1943582	1414
Alteromonadales bacterium alter-6D02	UP000233605	2058087	3415
Rubidibacter lacunae KORDI 51-2	UP000016960	582515	3455
Nocardioides sp. Root122	UP000051395	1736431	4143
Desulfuromonas acetoxidans DSM 684	UP000005695	281689	3204
Thermobaculum terrenum ATCC BAA-798	UP000000323	525904	2827
Flavobacterium sp. LLJ-11	UP000290283	2506422	2377
Sphingosinicella flava	UP000594873	2771430	2387
Cytophagaceae bacterium	UP000292505	2026729	1132
Sinimarinibacterium flocculans	UP000248330	985250	4018
Azospirillum baldaniorum	UP000007319	1064539	7541
Labrenzia sp. VG12	UP000214862	2021862	5332
Acidocella aromatica	UP000553706	1303579	2779
Nocardia sp. SYP-A9097	UP000429627	2663237	7799
Oceanospirillales bacterium LUC14_002_19_P2	UP000192421	1940822	2898
Adhaeribacter pallidiroseus	UP000253919	2072847	5268
Hymenobacter sp. BRD67	UP000501630	2675877	3905
Sphingorhabdus sp. SMR4y	UP000198359	2584094	3323
Marinomonas sp. S3726	UP000033747	579484	4618
Panacibacter ginsenosidivorans	UP000321533	1813871	4562
Selenomonas sp. mPRGC5	UP000323646	2593411	2656
Rhodococcus coprophilus	UP000249091	38310	4163
Leptotrichia buccalis C-1013-b	UP000001910	523794	2218
Clostridium sp. CAG:413	UP000018076	1262803	2197
Longibacter salinarum	UP000220102	1850348	3409
Dinoroseobacter shibae DFL 12 = DSM 16493	UP000006833	398580	4086
Corynebacterium marinum DSM 44953	UP000031928	1224162	2547
Vibrio mangrovi	UP000196125	474394	4312
Arthrobacter sp. SW1	UP000176251	1920889	3661
Streptomonospora nanhaiensis	UP000575985	1323731	5553
Ginsengibacter hankyongi	UP000326903	2607284	4476
Roseobacter denitrificans OCh 114	UP000007029	375451	4118
Pseudomonas sp. PGPPP3	UP000243109	2015555	3785
Cyanobacteria bacterium PMG_012	UP000292185	2773170	157
Muribaculaceae bacterium Isolate-002 (NCI)	UP000290632	2489215	2861
Kaustia mangrovi	UP000593594	2593653	4199
Flavobacteriaceae bacterium PLHSN227	UP000317169	2576776	2578
Sphingomonas sp. YZ-8	UP000276254	2319844	3584
Massilia sp. K1S02-61	UP000284006	2320864	4570
Streptomyces sp. F-3	UP000078145	1840095	6040
Candidatus Moranella endobia PCIT	UP000000504	903503	405
Tessaracoccus flavus	UP000188324	1610493	2784
Rhabdobacter roseus	UP000557307	1655419	5783
Porphyromonadaceae bacterium COT-184 OH4590	UP000030107	1517682	1856
Pseudomonas syringae pv. tomato str. DC3000	UP000002515	223283	5431
Streptomyces rubellomurinus	UP000033699	359131	6267
bacterium A37T11	UP000199094	1855384	4337
Salinibacterium sp. dk2585	UP000321885	2603292	2617
Arthrobacter nitrophenolicus	UP000011189	683150	3633
Sphingobium sp. SCG-1	UP000239825	2072936	3938
Legionella endosymbiont of Polyplax serrata	UP000242425	2005262	473
Confluentibacter flavum	UP000233435	1909700	3459
Acinetobacter baylyi ADP1	UP000000430	62977	3263
Desulfotomaculum ruminis DSM 2154	UP000009234	696281	3763
Bifidobacterium cuniculi	UP000029067	1688	2189
Pseudolabrys taiwanensis	UP000254889	331696	5199
Bizionia argentinensis JUB59	UP000003730	1046627	2926
Roseburia sp. CAG:197	UP000018336	1262943	2420
Zooshikella ganghwensis	UP000257039	202772	5263
Pseudonocardia endophytica	UP000295560	401976	6902
Sphingopyxis granuli	UP000058599	267128	4159
Butyricicoccus porcorum	UP000194903	1945634	2566
Methylovirgula sp. 4M-Z18	UP000264016	2293567	4535
Micrococcales bacterium KH10	UP000198369	1945885	2348
Pelomonas sp. Root1444	UP000051648	1736464	5103
Rossellomorea marisflavi	UP000037405	189381	4143
Sphingomonas sp. FARSPH	UP000254856	2219696	3408
Acidovorax sp.	UP000317181	1872122	5416
Protaetiibacter intestinalis	UP000278886	2419774	2836
Bacteroidetes bacterium	UP000509427	1898104	4173
Leucobacter luti	UP000295601	340320	3417
Nocardioides sp. HLT2-9	UP000291101	1168729	4256
Bauldia litoralis	UP000199071	665467	4760
Xanthomarina gelatinilytica	UP000012024	1137281	2841
Rouxiella badensis	UP000192536	1646377	4260
Sinobacterium caligoides	UP000275394	933926	3807
Thiospirochaeta perfilievii	UP000323824	252967	3264
Anaeromassilibacillus sp. An200	UP000195336	1965587	3479
Kineobactrum salinum	UP000477680	2708301	3712
Coprobacillus sp. CAG:698	UP000018297	1262856	1615
Serratia ficaria	UP000215134	61651	4652
Streptomyces sp. PTY087I2	UP000093256	1819298	7035
Methylocaldum marinum	UP000266313	1432792	5413
Haliea sp. SAOS-164	UP000298050	2562682	4187
Limosilactobacillus reuteri subsp. reuteri	UP000001991	557436	1865
Allosediminivita pacifica	UP000244069	1267769	4615
Curtobacterium sp. MCBD17_040	UP000249296	2175674	3754
Tamlana carrageenivorans	UP000236592	2069432	3310
Beijerinckiaceae bacterium RH AL1	UP000305723	2572036	4238
Acidiluteibacter ferrifornacis	UP000470771	2692424	3010
Streptomyces sp. SID7982	UP000482171	2706094	19102
Achromatium sp. WMS3	UP000036918	1604836	3099
Myroides odoratus DSM 2801	UP000005785	929704	3687
Microbulbifer rhizosphaerae	UP000535937	1562603	4525
Rhodococcus sp. MEB064	UP000032087	1587522	3865
Aromatoleum aromaticum EbN1	UP000006552	76114	4483
Rhodococcus sp. SMB37	UP000295305	2512213	5840
Gloeomargarita lithophora Alchichica-D10	UP000180235	1188229	2990
Mycoplasma suis str. Illinois	UP000007484	768700	844
Pseudorhodobacter sp. E13	UP000267424	2487931	3709
Microbacterium sp. SLBN-146	UP000318564	2768457	3245
Loktanella sp. 3ANDIMAR09	UP000051463	1225657	3527
Trinickia dinghuensis	UP000256838	2291023	6498
Symbiobacterium thermophilum IAM 14863	UP000000417	292459	3313
Thermodesulforhabdus norvegica	UP000199611	39841	2661
Planomonospora sphaerica	UP000077701	161355	7159
Candidatus Tremblaya princeps	UP000075244	189385	134
Streptomyces cellostaticus	UP000054241	67285	8025
Streptomyces griseoflavus Tu4000	UP000002968	467200	6337
Sinomicrobium sp. N-1-3-6	UP000250485	2219864	3695
Nonomuraea longispora	UP000295157	1848320	8278
Streptomyces sp. Act143	UP000245455	2200760	8401
Mycoplasmopsis bovigenitalium 51080	UP000013220	1188235	677
candidate division Zixibacteria bacterium	UP000412907	2053527	3031
Rhodopseudomonas faecalis	UP000248148	99655	3711
Devosia sp. Leaf64	UP000051954	1736229	3949
Acidaminococcus fermentans DSM 20731	UP000001902	591001	2016
Desulfoglaeba alkanexedens ALDC	UP000298602	980445	2850
Vibrio sp. 99-8-1	UP000533102	2607602	4208
Marinomonas piezotolerans	UP000254326	2213058	3665
Saccharibacter sp. 17.LH.SD	UP000463253	2689393	1859
Lysinibacillus composti	UP000274033	720633	3831
Thalassotalea sp. LPB0316	UP000594087	2769490	3039
Devosia sp. Root685	UP000051865	1736587	4002
Arenitalea lutea	UP000184396	1178825	2965
Psittacicella hinzii	UP000265916	2028575	1591
Hydrocoleum sp. CS-953	UP000215798	1671698	4827
Thalassotalea algicola	UP000568664	2716224	3681
Calothrix sp. PCC 7507	UP000010390	99598	5924
Corynebacterium jeikeium K411	UP000000545	306537	2064
Varibaculum cambriense DORA_20	UP000018843	1403948	2003
Gordonibacter urolithinfaciens	UP000285258	1335613	2703
Ulvibacterium marinum	UP000276603	2419782	5010
Acinetobacter rudis CIP 110305	UP000014568	421052	3609
Roseibium hamelinense	UP000320593	150831	4355
Microbacterium trichothecenolyticum	UP000034098	69370	4075
Thiohalocapsa marina	UP000322981	424902	3686
Vibrio rumoiensis 1S-45	UP000094070	1188252	2981
Vagococcus teuberi	UP000191200	519472	1935
Clostridium leptum CAG:27	UP000018168	1263068	2482
Kamptonema sp. PCC 6506	UP000004532	272129	5820
Pediococcus argentinicus	UP000051249	480391	1746
Streptomyces chattanoogensis	UP000037982	66876	7423
Streptosporangium saharense	UP000552644	1706840	8074
Clostridiales bacterium CHKCI001	UP000198774	1780378	3078
Ornithinimicrobium sp. H23M54	UP000315395	2594265	3622
Erythrobacteraceae bacterium CFH 75059	UP000293887	2528174	2149
Hwanghaeicola aestuarii	UP000248916	568105	4336
Hydrocarboniphaga effusa AP103	UP000003704	1172194	4474
Lachnospira multipara	UP000236726	28051	2518
Brevundimonas sp. M20	UP000320100	2591463	3160
Elusimicrobium minutum Pei191	UP000001029	445932	1528
Methylomonas sp. DH-1	UP000077385	1727196	4316
Microbacterium ulmi	UP000543598	179095	3233
Corynebacterium glutamicum ATCC 13032	UP000000582	196627	3093
Litorimonas taeanensis	UP000282211	568099	2552
Oleibacter marinus	UP000185639	484498	3470
Actinoplanes sp. SE50/110	UP000005440	134676	8249
Candidatus Regiella insecticola LSR1	UP000005726	663321	1646
Leucobacter viscericola	UP000502677	2714935	3116
Flavobacterium sp. ALD4	UP000233842	2058314	2796
Aureimonas sp. Leaf324	UP000050862	1736336	3989
Granulicatella sp. zg-ZJ	UP000473671	2678504	1680
Veillonella criceti	UP000255367	103891	1926
Trebonia kvetii	UP000460272	2480626	8100
Photobacterium lipolyticum	UP000240904	266810	4228
Streptomyces tsukubensis	UP000190539	83656	6478
Paenibacillus tyrfis	UP000028123	1501230	6455
Sodalis-like endosymbiont of Proechinophthirus fluctus	UP000217500	1462730	1168
Chryseobacterium defluvii	UP000272428	160396	3421
Clostridium sp. FS41	UP000033604	1609975	5722
Oscillatoria nigro-viridis PCC 7112	UP000010478	179408	6276
Oleiphilus messinensis	UP000196027	141451	5456
Streptomyces rubrolavendulae	UP000095349	285473	5418
Actinomadura chibensis	UP000323380	392828	8099
Streptomyces sp. 13-12-16	UP000193313	1570823	8186
Cohnella thailandensis	UP000535838	557557	6005
Defluviimonas denitrificans	UP000238338	404881	4024
bacterium D16-50	UP000273845	2320112	4338
Novosphingobium sp. 9U	UP000431236	2653158	4782
Chania multitudinisentens RB-25	UP000019030	1441930	4521
Magnetovibrio blakemorei	UP000095347	28181	3316
Listeria fleischmannii subsp. fleischmannii	UP000250257	1671902	2943
Clostridium sp. CAG:62	UP000018137	1262828	2452
Bacteroides acidifaciens	UP000267159	85831	3874
Psychrobacillus psychrotolerans	UP000198734	126156	3550
Paenibacillus sp. 32O-W	UP000059673	1695218	4738
Helicobacter sp. MIT 99-5507	UP000256421	152489	1538
Actinomyces sp. S6-Spd3	UP000029604	1284680	1762
Mesorhizobium sp. NBSH29	UP000594401	2654249	3732
Bifidobacterium goeldii	UP000287533	2306975	2046
Coriobacteriaceae bacterium BV3Ac1	UP000016652	1111135	1610
Streptomyces fagopyri	UP000326179	2662397	7303
Dyadobacter jejuensis	UP000245880	1082580	4730
Oxynema aestuarii AP17	UP000500857	2064643	4779
Mariprofundus sp. EBB-1	UP000270267	2650971	2630
Pseudomonas putida KT2440	UP000000556	160488	5527
Soehngenia longivitae	UP000298381	2562294	1787
Noviherbaspirillum sp. Root189	UP000051303	1736487	5322
Nocardia speluncae	UP000565715	419477	6496
Corynebacterium sp. KPL1989	UP000017102	1203622	2066
Acetivibrio thermocellus JCM 21531	UP000019109	1294263	4383
Leptotrichia hofstadii F0254	UP000006233	634994	2840
Nocardia vermiculata	UP000565711	257274	5972
Lentibacillus halodurans	UP000198642	237679	3521
Virgibacillus sp. SK37	UP000027985	403957	3815
Nocardia mexicana	UP000255355	279262	8181
endosymbiont of Rhynchophorus ferrugineus	UP000289537	1972133	196
Kribbella sp. VKM Ac-2527	UP000295388	2512215	8831
Roseitalea porphyridii	UP000293719	1852022	3369
Erythrobacter litoralis HTCC2594	UP000008808	314225	2999
Halomonas campaniensis	UP000027249	213554	3550
Helicobacter suis HS5	UP000054093	710394	1136
Serratia sp. S1B	UP000244888	2233853	6810
Proteiniborus sp. DW1	UP000185208	1889883	2967
Limisphaera ngatamarikiensis	UP000477311	1324935	2810
Pandoraea sputorum	UP000215126	93222	5005
Spiroplasma culicicola AES-1	UP000019267	1276246	1071
Nitrospirae bacterium	UP000556317	2026887	2061
Rhodovulum imhoffii	UP000243859	365340	2892
Marinobacter sp. R17	UP000278479	2484250	4075
Tropicibacter naphthalenivorans	UP000054935	441103	4206
Calidifontibacter sp. DB2511S	UP000575254	2732509	3283
Frankia sp. EI5c	UP000077018	683316	5384
Novosphingobium sp. PC22D	UP000220675	1962403	4593
Streptomyces sp. Ru73	UP000236956	2080748	7006
Methylobacterium sp. YIM 132548	UP000441523	2615211	5304
Desulfarculus baarsii DSM 2075	UP000009047	644282	3268
Saccharothrix sp. CB00851	UP000186828	1835005	7942
Polynucleobacter victoriensis	UP000197215	2049319	1630
Roseovarius faecimaris	UP000428330	2494550	3738
Spiroplasma sp. WSS	UP000319340	2575700	648
Runella sp. SP2	UP000270973	2268026	5998
Proteobacteria bacterium	UP000293400	1977087	5266
Fuerstia marisgermanicae	UP000187735	1891926	6466
Rhodanobacter fulvus Jip2	UP000004210	1163408	3400
Lactobacillus xujianguonis	UP000288291	2495899	2074
Actinomadura rubrisoli	UP000294513	2530368	9016
Ruminiclostridium hungatei	UP000191554	48256	4233
Ligilactobacillus aviarius subsp. araffinosus DSM 20653	UP000051291	1423820	1386
Ruminococcus albus 8	UP000004259	246199	3826
Agromyces albus	UP000293865	205332	3965
Planktothricoides sp. SR001	UP000037054	1705388	5040
Pseudidiomarina salinarum	UP000054363	435908	2100
Brevundimonas viscosa	UP000198788	871741	3072
Hungatella hathewayi	UP000095651	154046	6044
Paeniglutamicibacter cryotolerans	UP000523000	670079	3824
Cohnella kolymensis	UP000054526	1590652	3360
Thermosulfurimonas dismutans	UP000078390	999894	2157
Ahniella affigens	UP000241074	2021234	4694
Flavobacterium haoranii	UP000184232	683124	2604
Muricauda lutaonensis	UP000032726	516051	2882
Gammaproteobacteria bacterium MFB021	UP000028732	1492922	3307
Allochromatium vinosum DSM 180	UP000001441	572477	3211
Nostoc sphaeroides CCNUC1	UP000326678	2653204	10233
Shewanella fodinae	UP000294832	552357	3662
Bacteroidetes bacterium SCGC AAA795-G10	UP000246014	2175803	1767
Chitinophaga japonensis	UP000316778	104662	5570
Asanoa hainanensis	UP000198362	560556	8104
Clostridium sp. CAG:594	UP000018205	1262826	1188
Erwiniaceae bacterium PD-1	UP000505325	2740817	4353
Tardiphaga robiniae	UP000076574	943830	5721
Aurantimonas sp. 22II-16-19i	UP000192322	1317114	5291
Paracoccus sp. J56	UP000193912	935850	3752
Pseudoruegeria haliotis	UP000239480	1280846	4715
Acinetobacter stercoris	UP000245974	2126983	3857
Pseudanabaena biceps	UP000536385	927669	4701
Tessaracoccus aquimaris	UP000188145	1332264	3246
Pontibacter oryzae	UP000266005	2304593	3576
Acinetobacter populi	UP000196536	1582270	3291
Vibrio sp. HA2012	UP000232179	1971595	3382
Chromatocurvus halotolerans	UP000294980	1132028	3437
Sulfurimonas gotlandica GD1	UP000006431	929558	2865
Rufibacter radiotolerans	UP000036458	1379910	3455
Blautia sp. CAG:52	UP000018177	1262758	2465
Candidatus Marinimicrobia bacterium MT.SAG.2	UP000298410	2552983	1565
Helicobacter hepaticus ATCC 51449	UP000002495	235279	1872
Streptomyces sp. SA15	UP000217715	934019	8803
Candidatus Kinetoplastibacterium sorsogonicusi	UP000266796	1576550	670
Mycoplasmopsis gallopavonis	UP000289862	76629	714
Thermohalobacter berrensis	UP000284177	99594	2592
Sulfitobacter alexandrii	UP000181897	1917485	4362
Fibrella sp. ES10-3-2-2	UP000193660	1834519	5038
Mycobacterium talmoniae	UP000179734	1858794	5059
Lentimonas sp. CC11	UP000445227	2676096	4076
Luteibacter sp. UNCMF366Tsu5.1	UP000182005	1502758	3582
Cryptobacterium sp. CAG:338	UP000018369	1262868	1643
Pigmentiphaga humi	UP000277294	2478468	4682
Opitutaceae bacterium TAV5	UP000003813	794903	6011
Hoeflea sp. IMCC20628	UP000050665	1620421	4739
Vibrio azureus NBRC 104587	UP000016567	1219077	4147
Alteraurantiacibacter aestuarii	UP000435243	650004	2085
Sulfurovum sp. AR	UP000003180	1165841	2114
Firmicutes bacterium CAG:460	UP000018155	1263024	1169
Lentimicrobium saccharophilum	UP000053091	1678841	3377
Corynebacterium timonense	UP000182237	441500	2311
Lewinella sp. W8	UP000297740	2528208	4697
Nitrosomonas mobilis	UP000198729	51642	3034
Nocardioides albidus	UP000313231	1517589	4085
Treponema caldarium DSM 7334	UP000000503	744872	2754
Flavobacterium croceum DSM 17960	UP000237056	1121886	2701
Corynebacterium alimapuense	UP000266975	1576874	2040
Gardnerella vaginalis 00703Dmash	UP000033074	698960	1166
bacterium HR17	UP000236173	2035412	2781
Garicola koreensis	UP000547528	1262554	2074
Aquabacter spiritensis	UP000294664	933073	4631
Fructobacillus sp. EFB-N1	UP000036087	1658766	1624
Marinicauda algicola	UP000308054	2029849	3306
Cutibacterium acnes JCM 18909	UP000019082	1302241	3752
Streptomyces hoynatensis	UP000272474	1141874	5959
Oleispira antarctica RB-8	UP000032749	698738	3895
Cupriavidus sp. UYMMa02A	UP000094452	1774745	4000
Aeromicrobium erythreum	UP000067689	2041	3120
Anaerocolumna sedimenticola	UP000464314	2696063	4505
Lutibacter profundi	UP000059672	1622118	2525
Buchnera aphidicola str. APS (Acyrthosiphon pisum)	UP000001806	107806	572
Butyricicoccus pullicaecorum 1.2	UP000013981	1203606	3107
Nonomuraea maritima	UP000198683	683260	7903
Flavobacterium laiguense	UP000245618	2169409	3376
Evansella cellulosilytica DSM 2522	UP000001401	649639	4253
Candidatus Electronema sp. GS	UP000316238	2005002	2614
Treponema socranskii subsp. socranskii VPI DR56BR1116 = ATCC 35536	UP000016412	1125725	2624
Rhizobiales bacterium GAS113	UP000199484	1884352	9038
Rubinisphaera brasiliensis DSM 5305	UP000006860	756272	4710
Pseudonocardia sp. HH130630-07	UP000092926	1690815	5619
Muribaculaceae bacterium Isolate-102 (HZI)	UP000272558	2486470	2650
Crenobacter intestini	UP000308891	2563443	3190
Frigoribacterium sp. RIT-PI-h	UP000037934	1690245	2815
Proteobacteria bacterium 228	UP000238196	2083153	5549
Sinorhizobium fredii GR64	UP000243054	882101	166
Microbispora sp. ATCC PTA-5024	UP000018869	316330	7799
Ramlibacter sp. G-1-2-2	UP000541185	2728837	6644
Brevinema andersonii	UP000240042	34097	1441
Phyllobacterium zundukense	UP000232163	1867719	5605
Vibrio mytili	UP000031977	50718	3541
Mycoplasma sp. Phocoena C-264-GEN	UP000501060	754517	568
Cystobacter fuscus DSM 2262	UP000011682	1242864	10511
Pedobacter sp. ok626	UP000198594	1761882	5460
Maledivibacter halophilus	UP000190285	36842	5301
Paraburkholderia lycopersici	UP000198908	416944	6389
Bacillus sp. HNG	UP000263943	2293325	4747
Stella humosa	UP000278222	94	5422
Buchnera aphidicola (Stegophylla sp.)	UP000298636	2315800	354
Shewanella woodyi ATCC 51908	UP000002168	392500	4865
Roseovarius atlanticus	UP000051295	1641875	4236
Streptomyces sp. CB02056	UP000186379	1703924	7263
Klebsiella pneumoniae subsp. rhinoscleromatis	UP000254702	39831	6800
Anaerobacillus isosaccharinicus	UP000180175	1532552	5454
Mesoflavibacter sabulilitoris	UP000238430	1520893	2809
Pseudomonas flexibilis	UP000030980	706570	3275
Limnothrix rosea IAM M-220	UP000185811	454133	3542
Coxiella burnetii RSA 493	UP000002671	227377	1812
Roseospira visakhapatnamensis	UP000554286	390880	3926
Flavobacterium rivuli WB 3.3-2 = DSM 21788	UP000030152	1121895	3691
Actinomyces massiliensis F0489	UP000002941	1125718	3129
Modestobacter marinus	UP000006461	477641	5435
Frondihabitans sp. Leaf304	UP000051456	1736329	3039
Anaerobacillus alkaliphilus	UP000290649	1548597	4643
Imperialibacter sp. EC-SDR9	UP000383022	2038371	5735
Caulobacter mirabilis	UP000228945	69666	4239
Bacillus sp. VT-16-64	UP000188748	1917019	4399
Blastococcus sp. TF02-9	UP000253272	2250576	3851
Candidatus Thiothrix singaporensis	UP000510621	2799669	4083
Paenibacillus sp. Root444D2	UP000051657	1736538	6948
Sporobacter termitidis DSM 10068	UP000183995	1123282	3771
Paraburkholderia eburnea	UP000237381	1189126	6148
Aquisphaera giovannonii	UP000324233	406548	7743
Moorea producens 3L	UP000003959	489825	7382
Clostridium sp. CAG:349	UP000018231	1262797	1346
Acidipila sp. 4G-K13	UP000264702	2303751	3979
Prosthecomicrobium pneumaticum	UP000523821	81895	4352
Clostridium sp. CAG:226	UP000018047	1262781	2034
Propioniciclava tarda	UP000291933	433330	2684
Cryptobacterium curtum DSM 15641	UP000000954	469378	1355
Bifidobacterium catulorum	UP000245753	1630173	2008
Cohnella xylanilytica	UP000553776	557555	6344
Solimonas terrae	UP000472676	1396819	3931
Microscilla marina ATCC 23134	UP000004095	313606	8248
Planctomycetes bacterium Pla163	UP000319342	2528008	3741
Xylella fastidiosa 9a5c	UP000000812	160492	2772
'Parthenium sp.' phyllody phytoplasma	UP000593661	2832407	360
Candidatus Doolittlea endobia	UP000095322	1778262	568
Xenorhabdus bovienii str. kraussei Quebec	UP000028500	1398203	3959
Lentilactobacillus curieae	UP000030361	1138822	1930
Rivularia sp. PCC 7116	UP000010380	373994	6617
Pseudoflavonifractor sp. BIOML-A4	UP000436460	2584666	4105
Mycoplasmopsis columbinasalis	UP000290876	114880	621
Megasphaera sp. An286	UP000195529	1965622	2144
Rothia mucilaginosa DY-18	UP000001883	680646	1991
Firmicutes bacterium ASF500	UP000017395	1378168	3472
Vibrio proteolyticus NBRC 13287	UP000016570	1219065	4347
Nitrosospira sp. Nl5	UP000198645	200120	2892
Pseudodesulfovibrio mercurii	UP000007845	641491	3451
Vibrio aerogenes CECT 7868	UP000184608	1216006	4565
Rickettsia endosymbiont of Culicoides newsteadi	UP000216097	1961830	1352
Streptomyces glomeroaurantiacus	UP000516444	68210	8307
Caenibius tardaugens NBRC 16725	UP000016568	1219035	4005
Marinobacter sp. LV10R510-11A	UP000218225	1415568	3929
Clostridium sp. KLE 1755	UP000016509	1226325	6954
Paraburkholderia sartisoli	UP000198638	83784	5332
Lacipirellula parvula	UP000326837	2650471	6194
Treponema sp. JC4	UP000002967	1124982	2570
Bacillus smithii	UP000036353	1479	3481
Sphingomonas sp. ID1715	UP000522753	1656898	3526
Rufibacter quisquiliarum	UP000563094	1549639	4614
Cardiobacterium valvarum	UP000254572	194702	2618
Pseudonocardiaceae bacterium YIM PH 21723	UP000285726	2340915	7085
Glaesserella parasuis SH0165	UP000006743	557723	2002
Streptomyces tsukubensis NRRL18488	UP000005940	1114943	6304
Brevilactibacter sinopodophylli	UP000292373	1837344	2777
Oribacterium sinus F0268	UP000004121	585501	2638
Ruegeria litorea R37	UP000193077	1200284	4492
Cellulomonas sp. PSBB021	UP000214627	2003551	3224
Bosea sp. OK403	UP000199667	1855286	6030
Formosa sp. Hel1_31_208	UP000199458	1798225	2771
Firmicutes bacterium CAG:536	UP000018332	1263028	1621
Alcanivorax dieselolei B5	UP000006286	930169	4388
Gemmata sp. SH-PL17	UP000076098	1630693	7589
Corynebacterium uterequi	UP000035548	1072256	2149
Salmonella enterica subsp. enterica serovar Newport str. S09097	UP000054420	1243581	1663
Paenibacillus rhizosphaerae	UP000187172	297318	6961
Roseovarius marisflavi	UP000184191	1054996	3958
Aquamicrobium defluvii	UP000019849	69279	4454
Rubritalea profundi	UP000239907	1658618	3389
Nitrospira lenta	UP000248168	1436998	3885
Alcanivorax pacificus W11-5	UP000006764	391936	3686
Prevotella sp. P3-120	UP000216094	2024220	2554
Variovorax paradoxus	UP000035170	34073	6788
Rhodococcus rhodnii LMG 5362	UP000013525	1273125	4412
Capnocytophaga cynodegmi	UP000038055	28189	2439
Caldanaerobius fijiensis DSM 17918	UP000184088	1121256	2707
Kocuria soli	UP000270616	2485125	2527
Roseiarcus fermentans	UP000253529	1473586	6190
Epulopiscium sp. Nuni2H_MBin001	UP000189057	1884656	2185
Euhalothece natronophila Z-M001	UP000318453	522448	3203
Brevibacterium rongguiense	UP000469215	2695267	2629
Leucobacter sp. UCD-THU	UP000026917	1292023	2878
Rhizobium sp. NFR07	UP000199253	1566262	6556
Alkaliphilus metalliredigens QYMF	UP000001572	293826	4467
Cohnella sp. AR92	UP000267180	648716	5378
Alkalinema sp. CACIAM 70d	UP000194922	1934309	5211
spirochete symbiont of Stewartia floridana	UP000285996	1968597	817
Arboricoccus pini	UP000197065	1963835	3717
Winogradskyella sp. J14-2	UP000187462	1936080	2928
Marinilactibacillus sp. 15R	UP000184433	1911586	2486
Microbulbifer sp. A4B17	UP000244764	359370	4240
Sphingomonas taxi	UP000033200	1549858	3401
Corynebacterium tapiri	UP000312032	1448266	2045
Acetonema longum DSM 6540	UP000003240	1009370	4283
Nonomuraea fuscirosea	UP000238312	1291556	11276
Leptospirillum ferriphilum ML-04	UP000006177	1048260	2450
Peptacetobacter hominis	UP000317863	2743610	1940
Lysobacter enzymogenes	UP000061569	69	5514
Polyangium sp. SDU3-1	UP000305739	2567896	9297
Tepidamorphus gemmatus	UP000295678	747076	3554
Psychromicrobium silvestre	UP000521748	1645614	2952
Pelomonas saccharophila	UP000295110	304	5252
Gynuella sunshinyii YC6258	UP000032266	1445510	5913
Pseudonocardia autotrophica	UP000194360	2074	6859
Acrocarpospora corrugata	UP000334990	35763	8466
Streptomyces jeddahensis	UP000077381	1716141	7356
Paraburkholderia ribeironis	UP000187012	1247936	7335
Streptosporangium becharense	UP000540685	1816182	6864
Geodermatophilus sp. TF02-6	UP000253027	2250575	4244
Oceanobacillus iheyensis HTE831	UP000000822	221109	3490
Turicibacter sp. H121	UP000057144	1712675	2191
Prevotella pleuritidis F0068	UP000016600	1081904	2257
Marmoricola ginsengisoli	UP000267128	661483	4237
Corynebacterium resistens DSM 45100	UP000000492	662755	2160
Porphyromonas cangingivalis	UP000030125	36874	1769
Cyanobacteria bacterium PMG_004	UP000293124	2773169	142
Deinococcus marmoris	UP000186607	249408	4906
Rhodococcus cavernicola	UP000322244	2495913	5215
Campylobacter hominis ATCC BAA-381	UP000002407	360107	1687
Thioalkalivibrio denitrificans	UP000189462	108003	3346
Parvularcula dongshanensis	UP000563524	1173995	2926
Tenacibaculum maritimum NCIMB 2154	UP000231564	1349785	2844
Lysobacter sp. N42	UP000294500	2545719	5085
alpha proteobacterium HIMB114	UP000033990	684719	1321
Peptostreptococcaceae bacterium pGA-8	UP000242361	1520829	1688
Sphingobium sp. AP49	UP000006480	1144307	4212
Rhizomicrobium sp. SCGC AG-212-E05	UP000242922	1799655	1220
Paracoccus sp. S-4012	UP000434754	2665648	3506
Pseudohongiella acticola	UP000175669	1524254	3105
Helicobacter bizzozeronii CIII-1	UP000008387	1002804	1959
Vagococcus elongatus	UP000287605	180344	2619
Kribbella antibiotica	UP000295124	190195	8290
Cellulomonas fimi	UP000562124	1708	3123
Arthrobacter terricola	UP000295511	2547396	5023
Streptomyces cattleya NRRL 8057 = DSM 46488	UP000007842	1003195	7537
Fusobacterium naviforme	UP000240636	77917	2187
Candidatus Enterovibrio luxaltus	UP000218160	1927128	1986
Thermogemmata fonticola	UP000542342	2755323	3449
Geobacillus sp. CAMR12739	UP000029104	1482738	1702
Nitrosospira lacus	UP000012179	1288494	2855
Methylococcus capsulatus str. Bath	UP000006821	243233	2925
Pelagibacterium luteolum	UP000199495	440168	4253
Micromonospora eburnea	UP000199696	227316	6064
endosymbiont of Sipalinus gigas	UP000289404	1972134	228
Mycobacteroides abscessus subsp. abscessus	UP000185014	1185650	9486
Aurantimonas manganoxydans SI85-9A1	UP000000321	287752	3625
Paenibacillus validus	UP000450917	44253	5074
Lactobacillus johnsonii NCC 533	UP000000581	257314	1809
Rhodobacter sp. SGA-6-6	UP000473292	2710882	4072
Comamonas sp. JNW	UP000251772	2170731	4372
Swingsia samuiensis	UP000316313	1293412	1984
Gleimia coleocanis DSM 15436	UP000010301	525245	1546
Ferrovum myxofaciens	UP000075653	416213	2451
Mesonia phycicola	UP000184225	579105	2974
Cupriavidus basilensis	UP000031843	68895	7643
Burkholderia glumae BGR1	UP000002187	626418	5660
Bifidobacterium felsineum	UP000229239	2045440	1828
Thermanaerovibrio acidaminovorans DSM 6589	UP000002030	525903	1737
Streptococcus gordonii str. Challis substr. CH1	UP000001131	467705	2050
Bacteroides sp. CAG:770	UP000018390	1262751	2085
Solirubrobacterales bacterium	UP000435342	1909295	4121
Geomicrobium halophilum	UP000568839	549000	3526
Mycoplasmopsis felis	UP000464317	33923	729
Sulfitobacter geojensis	UP000078317	1342299	3982
Massilia timonae CCUG 45783	UP000009874	883126	5096
Anatilimnocola aggregata	UP000315017	2528021	6977
Winkia neuii BV029A5	UP000006075	888439	1934
Acinetobacter wuhouensis	UP000257257	1879050	3539
Microbacterium esteraromaticum	UP000196320	57043	3202
Propionibacteriaceae bacterium NML 130396	UP000216311	2016507	3444
Candidatus Nasuia deltocephalinicola	UP000217196	1160784	159
Janibacter alkaliphilus	UP000592181	1069963	3138
Micromonospora yangpuensis	UP000198937	683228	5740
Lachnospiraceae bacterium 3-1	UP000014188	397288	4984
Neisseria sp. oral taxon 014 str. F0314	UP000002768	641149	2292
Schleiferilactobacillus similis DSM 23365 = JCM 2765	UP000051442	1423804	3000
Pseudomonas pohangensis	UP000243232	364197	3431
Rubrivivax albus	UP000288178	2499835	4847
Azonexus hydrophilus	UP000187526	418702	3392
Sagittula stellata E-37	UP000005713	388399	5025
Acidovorax sp. CF316	UP000004811	1144317	6721
Mucilaginibacter sp. OK283	UP000199509	1881049	5961
Syntrophobacter fumaroxidans MPOB	UP000001784	335543	4012
Oleiphilus sp. HI0066	UP000076952	1822242	3585
Epibacterium multivorans	UP000052022	928856	3869
Erysipelotrichaceae bacterium 5_2_54FAA	UP000016858	552396	2871
Streptomyces sp. Root264	UP000051177	1736503	7235
Thiohalobacter thiocyanaticus	UP000218765	585455	3024
Ruegeria marisrubri	UP000053791	1685379	3730
Actinomyces howellii	UP000266895	52771	2533
Bradyrhizobium sp. ORS 278	UP000001994	114615	6701
Bacteroidales bacterium WCE2008	UP000190446	1945891	1918
Lysobacter aestuarii	UP000318212	1706195	3124
Gemella sp. GH3	UP000590819	2749829	1561
Salinihabitans flavidus	UP000198893	569882	3934
Streptomyces sp. SID8455	UP000481552	2706104	19049
Malaciobacter mytili LMG 24559	UP000253979	1032238	2879
Polaribacter atrinae	UP000076923	1333662	3258
Streptococcus sp. DD12	UP000070638	1777880	1598
Microbacterium sp. cf046	UP000199422	1761803	3641
Dysgonomonas capnocytophagoides	UP000297861	45254	3764
Gulbenkiania indica	UP000243535	375574	2697
Candidatus Bipolaricaulis anaerobius	UP000249818	2026885	1319
Anaerotruncus sp. CAG:390	UP000018385	1262703	2237
Mycobacterium montefiorense	UP000245060	154654	5384
Pseudolabrys sp. GY_H	UP000263993	2292256	3838
Calidithermus roseus	UP000265341	1644118	3553
Lentilactobacillus diolivorans DSM 14421	UP000052013	1423739	2962
Rhodobacteraceae bacterium R_SAG4	UP000572541	2719006	1621
Hymenobacter sp. PAMC 26554	UP000075086	1484116	4436
Georgenia sp. Z443	UP000318693	2589797	3886
Pedobacter sp. HMWF019	UP000244301	2056856	5695
Parasphingorhabdus halotolerans	UP000501600	2725558	3022
Mesonia algae	UP000249542	213248	2856
Oleiphilus sp. HI0043	UP000077305	1822233	3862
Thermoanaerobacteraceae bacterium SP2	UP000271566	2292448	3424
Paucibacter sp. KCTC 42545	UP000056576	1768242	4190
Candidatus Marinamargulisbacteria bacterium SCGC AG-343-K17	UP000248590	2184341	504
Thalassococcus halodurans	UP000236752	373675	3829
Duganella phyllosphaerae	UP000175989	762836	5343
Burkholderia sp. 8Y	UP000440115	2653133	6362
Parasphingorhabdus marina DSM 22363	UP000185192	1123272	3398
Auraticoccus monumenti	UP000198546	675864	4049
Saccharibacillus brassicae	UP000316968	2583377	4543
Enterococcus sp. HSIEG1	UP000015939	1316414	3882
Macrococcus lamae	UP000294802	198484	2076
Desulfovibrio marinus	UP000434052	370038	4594
Calditerrivibrio nitroreducens DSM 19672	UP000007039	768670	2089
Paucilactobacillus vaccinostercus DSM 20634	UP000051733	1423813	2398
Saccharopolyspora spinosa	UP000233786	60894	7300
Segnochrobactrum spirostomi	UP000332515	2608987	4553
Slackia isoflavoniconvertens	UP000271472	572010	1842
Dechloromonas denitrificans	UP000070186	281362	3886
Sporosarcina sp. HYO08	UP000070230	1759557	2889
Euzebyella marina	UP000276309	1761453	3952
Sulfobacillus acidophilus DSM 10332	UP000005439	679936	3444
Brenneria goodwinii	UP000044377	1109412	4958
Ewingella americana ATCC 33852	UP000028640	910964	4395
Marixanthomonas sp. HN-E44	UP000245962	2174845	3068
Archangium gephyra	UP000035579	48	10110
Sphingomonas sp. YR710	UP000198912	1882773	4037
Elusimicrobium sp. An273	UP000196368	1965617	1395
Acidibacillus sulfuroxidans	UP000245380	1765684	2818
Mycobacteriaceae bacterium	UP000553294	2448780	3886
Candidatus Gastranaerophilus sp. (ex Termes propinquus)	UP000243008	2029980	1073
Streptomyces sp. AC1-42W	UP000249154	2218666	6277
Candidatus Borkfalkia ceftriaxoniphila	UP000291269	2508949	2214
Rhizobium sp. 24NR	UP000287687	2503024	4834
Treponema brennaborense DSM 12168	UP000006546	906968	2522
Solitalea longa	UP000236893	2079460	3780
Streptomyces guanduensis	UP000199341	310781	6769
Phormidium tenue NIES-30	UP000185557	549789	4999
Bittarella massiliensis	UP000474718	1720313	2773
Enterococcus faecalis 13-SD-W-01	UP000014594	1260356	3105
Streptomyces cyaneogriseus subsp. noncyanogenus	UP000032234	477245	5829
Candidatus Rickettsiella viridis	UP000282483	676208	1355
Mobiluncus curtisii ATCC 43063	UP000006742	548479	1904
Streptomyces calvus	UP000316215	67282	6358
Nocardiopsis dassonvillei subsp. dassonvillei DSM 43111	UP000002219	446468	5497
Rubrivivax sp.	UP000316214	50259	4239
Micavibrio aeruginosavorus ARL-13	UP000009286	856793	2432
Varunaivibrio sulfuroxidans	UP000295304	1773489	2811
Sinomonas sp. R1AF57	UP000199767	2020377	3510
Clostridiales bacterium CHKCI006	UP000198633	1780379	3288
Roseovarius indicus	UP000051401	540747	5534
Arachidicoccus soli	UP000266118	2341117	3298
Elioraea sp. Yellowstone	UP000315375	2592070	3683
Streptomyces sp. SID10853	UP000478642	2706028	7031
Hymenobacter sp. KIGAM108	UP000322791	2606448	4114
Heyndrickxia sporothermodurans	UP000075666	46224	4209
Muricauda sp.	UP000280438	192149	2810
Gracilibacillus ureilyticus	UP000199687	531814	3985
Enterovibrio sp. CAIM 600	UP000290287	1278244	4013
Sediminicola luteus	UP000219559	319238	3771
Desulfosporosinus acidiphilus SJ4	UP000002892	646529	4469
Neisseria flavescens NRL30031/H210	UP000004457	546264	2531
Clostridium sp. CAG:914	UP000018170	1262846	1262
Zoogloea oleivorans	UP000389128	1552750	4972
Thermanaeromonas toyohensis ToBE	UP000192569	698762	3229
Methylocystis parvus	UP000422569	134	4128
Microvirgula aerodenitrificans	UP000244173	57480	3570
Flavobacterium arcticum	UP000253951	1784713	2621
Spiroplasma litorale	UP000067476	216942	1061
Prevotella corporis	UP000070533	28128	2956
Myroides indicus	UP000295215	1323422	2689
Sphingomonas sp. Leaf339	UP000051371	1736343	3477
Ferrimonas sediminum	UP000199527	718193	3939
Oecophyllibacter saccharovorans	UP000315037	2558360	1612
Capnocytophaga canimorsus Cc5	UP000008895	860228	2394
Pseudidiomarina aestuarii	UP000242089	624146	947
Buchnera aphidicola (Cinara tujafilina)	UP000006811	261317	359
Lachnoclostridium sp. An118	UP000199786	1965547	3184
Ellagibacter isourolithinifaciens	UP000468668	2137581	2050
Peptoniphilus lacrimalis 315-B	UP000005711	596330	1588
Mycobacterium sp. 852013-51886_SCH5428379	UP000091910	1834111	4393
Actinomyces sp. CtC 72	UP000194577	1937003	2185
Pseudosporangium ferrugineum	UP000239209	439699	7729
Candidatus Regiella insecticola 5.15	UP000004116	1005043	2269
Paenibacillus wynnii	UP000029734	268407	4821
Polaromonas sp. CF318	UP000007275	1144318	4751
Novosphingobium olei	UP000583556	2728851	4287
Staphylococcus condimenti	UP000076107	70255	2407
[Clostridium] ultunense Esp	UP000245423	1288971	3144
Nonomuraea jabiensis	UP000579153	882448	12160
Stakelama sediminis	UP000554342	463200	3300
Alicyclobacillus acidoterrestris ATCC 49025	UP000015607	1356854	4102
Alcaligenaceae bacterium	UP000292332	2021368	5394
Tritonibacter litoralis	UP000444174	2662264	4079
Lentilactobacillus hilgardii DSM 20176 = ATCC 8290	UP000003752	1423757	2791
Moraxella lincolnii	UP000191094	90241	1751
Citrobacter koseri	UP000254077	545	5320
Gimesia maris DSM 8797	UP000003087	344747	6463
Cetobacterium sp. 2A	UP000542230	2754723	2354
Alkalihalobacillus pseudofirmus OF4	UP000001544	398511	4310
Glacieibacterium frigidum	UP000317894	2593303	3247
Streptomyces spectabilis	UP000316806	68270	7680
Limosilactobacillus mucosae LM1	UP000003645	1130798	1970
Halomonas pacifica	UP000321275	77098	3562
cyanobiont of Ornithocercus magnificus	UP000321200	2496102	1841
Lentilactobacillus senioris DSM 24302 = JCM 17472	UP000051256	1423802	1539
Ramlibacter lithotrophicus	UP000521868	2606681	4945
Roseobacter ponti	UP000503308	1891787	3739
Herpetosiphon aurantiacus DSM 785	UP000000787	316274	5254
Streptomyces sp. F001	UP000293662	1510026	7730
Spiroplasma taiwanense CT-1	UP000014984	1276220	989
Blastococcus endophyticus	UP000198960	673521	4606
Gordonia humi	UP000551501	686429	4688
Streptomyces hainanensis	UP000295345	402648	7007
Haematospirillum jordaniae	UP000076066	1549855	2130
Tessaracoccus oleiagri	UP000199475	686624	2895
Maritimibacter sp. 55A14	UP000245064	2174844	3708
Muricauda ruestringensis DSM 13258	UP000008908	886377	3425
Meinhardsimonia xiamenensis	UP000199328	990712	3011
Erythrobacter sp. SG61-1L	UP000049978	1603897	3133
Pulveribacter suum	UP000241829	2116657	2968
Ligilactobacillus salivarius UCC118	UP000006559	362948	1998
Peptococcaceae bacterium SCADC1_2_3	UP000027084	1487582	2187
Roseococcus suduntuyensis	UP000553193	455361	3943
Lentzea aerocolonigenes	UP000033393	68170	8237
Streptomyces sp. Tu 6176	UP000020060	1470557	6806
Faecalibacterium sp. An121	UP000196164	1965550	2414
Streptomyces davaonensis JCM 4913	UP000008043	1214101	8553
Gracilibacillus halophilus YIM-C55.5	UP000012283	1308866	2968
Salinisphaera shabanensis E1L3A	UP000006242	1033802	3524
Stackebrandtia nassauensis DSM 44728	UP000000844	446470	6379
Paucihalobacter ruber	UP000317332	2567861	3060
bacterium J10(2018)	UP000280915	2320122	2759
Streptomyces glaucescens	UP000029482	1907	6550
Flaviaesturariibacter flavus	UP000295334	2502780	3213
Denitrobacterium detoxificans	UP000182975	79604	1932
Dyadobacter sp. UC 10	UP000323922	2605428	5562
Acetobacter sp. CAG:267	UP000017992	1262684	1538
Halomicronema hongdechloris C2206	UP000191901	1641165	5211
Paraburkholderia phenazinium	UP000185151	60549	7404
Mycoplasmopsis pullorum	UP000184322	48003	701
Devosia sp. DBB001	UP000025075	1380412	4502
Candidatus Hakubanella thermoalkaliphilus	UP000588083	2754717	2583
Duganella sp. Root198D2	UP000051728	1736489	5756
Rhizobium sp. Pop5	UP000006080	1223565	7019
Streptomyces sp. TSRI0107	UP000185813	1703942	7155
Anaerobiospirillum thomasii	UP000250086	179995	2368
Streptomyces collinus Tu 365	UP000015423	1214242	6682
Zymomonas mobilis subsp. mobilis ZM4 = ATCC 31821	UP000001173	264203	1779
Sphingosinicella microcystinivorans	UP000276029	335406	3645
Ureibacillus massiliensis 4400831 = CIP 108448 = CCUG 49529	UP000030595	1211035	3499
Escherichia alba	UP000477739	2562891	4335
Mycoplasmopsis agalactiae PG2	UP000007065	347257	726
Thiospirillum jenense	UP000548632	1653858	2864
Pseudooceanicola algae	UP000283786	1537215	3762
Armatimonadetes bacterium Uphvl-Ar1	UP000196284	2004467	3008
Eggerthellaceae bacterium zg-893	UP000486668	2682778	1967
Rothia amarae	UP000516421	169480	2208
Pontibacillus marinus BH030004 = DSM 16465	UP000030403	1385511	4252
Olivibacter sp. SDN3	UP000515877	2764720	4971
Flavihumibacter solisilvae	UP000031408	1349421	4215
Streptomyces sp. Amel2xC10	UP000192930	1305826	7161
Bacillus sp. DNRA2	UP000575961	2723053	4252
Sulfitobacter sediminilitoris	UP000468591	2698830	4488
Litorilinea aerophila	UP000317371	1204385	4877
Roseivirga ehrenbergii	UP000075583	279360	3632
Brevibacterium casei S18	UP000009879	1229781	3216
Megasphaera paucivorans	UP000199309	349095	2723
Streptomyces nitrosporeus	UP000326178	28894	6361
Scardovia inopinata F0304	UP000005777	641146	1482
Flavivirga eckloniae	UP000235826	1803846	4547
Shimia marina	UP000054823	321267	3874
Clostridium sp. CAG:242	UP000017919	1262783	2433
Streptacidiphilus jiangxiensis	UP000183015	235985	8703
Roseovarius aestuarii	UP000193224	475083	4594
Abiotrophia defectiva ATCC 49176	UP000019050	592010	1943
Methylorubrum extorquens AM1	UP000009081	272630	6233
Eggerthia catenaformis OT 569 = DSM 20559	UP000011758	999415	1874
Saccharothrix tamanrassetensis	UP000547510	1051531	7329
Tatumella morbirosei	UP000029577	642227	3697
Halomonas heilongjiangensis	UP000235346	1387883	4329
Legionella feeleii	UP000054698	453	3273
Fermentimonas caenicola	UP000032417	1562970	2391
Gammaproteobacteria bacterium SCGC AG-212-F23	UP000092275	1799661	1263
Fusobacterium nucleatum subsp. vincentii ATCC 49256	UP000006454	209882	2239
Algoriphagus sanaruensis	UP000073816	1727163	3377
Micromonospora echinospora	UP000198253	1877	6415
Desulfovibrio bizertensis DSM 18034	UP000189733	1121442	2903
Trinickia fusca	UP000280434	2419777	5256
Lewinellaceae bacterium SD302	UP000223945	2014804	4052
Mycoplasma ovis str. Michigan	UP000018745	1415773	834
Alicyclobacillus ferrooxydans	UP000050482	471514	4142
Sporomusa acidovorans DSM 3132	UP000216052	1123286	5767
Pelodictyon phaeoclathratiforme BU-1	UP000002724	324925	2685
Dorea phocaeensis	UP000528555	2040291	2205
Dactylococcopsis salina PCC 8305	UP000010482	13035	3305
Ramlibacter sp. H242	UP000500826	2732511	2805
Atribacter laminatus	UP000594463	2847778	2724
Planctomycetes bacterium MalM25	UP000320156	2527998	3738
Actinomyces ruminicola	UP000199671	332524	2725
Paenibacillus graminis	UP000029500	189425	5576
Amycolatopsis pithecellobii	UP000440096	664692	7322
Prevotella oralis ATCC 33269	UP000005580	873533	2479
Celerinatantimonas diazotrophica	UP000295565	412034	3525
Streptomyces sp. t39	UP000410647	1828156	7058
Candidatus Mycoplasma girerdii	UP000030066	1318617	572
Streptomyces sp. WAC04770	UP000282152	2487423	7341
Prevotella sp. CAG:487	UP000018275	1262928	2507
Dethiosulfatarculus sandiegensis	UP000032233	1429043	5388
Pricia antarctica	UP000199109	641691	4172
Tangfeifania diversioriginum	UP000184050	1168035	4103
Solitalea canadensis DSM 3403	UP000007590	929556	4304
Spiroplasma helicoides	UP000094378	216938	1144
Jatrophihabitans sp. GAS493	UP000218903	1907575	4295
Streptococcus varani	UP000198604	1608583	2422
Bacillus sp. JCM 19045	UP000019372	1460639	4678
Lysinibacillus sp. BF-4	UP000029097	1473546	2407
Haliscomenobacter hydrossis DSM 1100	UP000008461	760192	6704
Giesbergeria anulus	UP000199766	180197	3181
Isoptericola dokdonensis DS-3	UP000076794	1300344	3403
Clostridium gasigenes	UP000198597	94869	3849
Lachnospiraceae bacterium YSD2013	UP000199278	1520828	2888
Cytobacillus horneckiae	UP000233343	549687	5301
Oceanotoga teriensis	UP000245921	515440	2638
Paracraurococcus sp. NE82	UP000295023	2527868	5359
Verrucomicrobiaceae bacterium N1E253	UP000557872	2748318	3854
Actinomyces sp. HMSC065F12	UP000176960	1739479	2161
Paracoccus sp. BM15	UP000233742	1529068	3740
Weissella soli	UP000254912	155866	1537
Deinococcus yavapaiensis KR-236	UP000248326	694435	4447
Balneolaceae bacterium YR4-1	UP000473278	2709311	3201
Parachlamydiaceae bacterium	UP000509179	2052176	2979
Elizabethkingia meningoseptica	UP000188947	238	3466
Enhygromyxa salina	UP000237968	215803	6943
Lacticaseibacillus saniviri JCM 17471 = DSM 24301	UP000050969	1293598	2333
Microlunatus sagamiharensis	UP000198825	546874	3981
Amycolatopsis acidiphila	UP000318578	715473	7527
TM7 phylum sp. oral taxon 353	UP000317007	713055	656
Neomicrococcus aestuarii	UP000183530	556325	2289
Raineyella antarctica	UP000199086	1577474	3410
Plesiomonas shigelloides 302-73	UP000014012	1315976	3377
Streptomyces sp. RKND-216	UP000308406	2562581	4607
Azohydromonas caseinilytica	UP000574067	2728836	5861
Saprospira grandis str. Lewin	UP000007519	984262	4218
Ferriphaselus amnicola	UP000033070	1188319	2668
Spongiivirga citrea	UP000474296	1481457	3588
Pseudohaliea rubra DSM 19751	UP000029640	1265313	2860
Halomonas muralis	UP000198654	119000	3825
Oceanobacillus picturae	UP000028863	171693	3656
Ectothiorhodospira mobilis	UP000199556	195064	2413
Sphingomonas sp. Leaf357	UP000051080	1736350	3524
Paraburkholderia ultramafica	UP000494365	1544867	7265
Colwellia sp. PAMC 20917	UP000177820	1816218	3764
Eubacterium pyruvativorans	UP000198817	155865	1994
Lichenicoccus roseus	UP000305654	2683649	4254
Sulfitobacter donghicola DSW-25 = KCTC 12864 = JCM 14565	UP000027734	1300350	3416
Caldicoprobacter faecalis	UP000198577	937334	2413
Thermosulfidibacter takaii ABI70S6	UP000063234	1298851	1756
Thalassospira sp. TSL5-1	UP000186302	1544451	3929
Jannaschia pohangensis	UP000199110	390807	3732
Bacteroides coprosuis DSM 18011	UP000018439	679937	2385
Turicibacter sp. HGF1	UP000003021	910310	2814
Nostoc sp. PCC 7107	UP000010381	317936	5185
Erysipelothrix rhusiopathiae ATCC 19414	UP000003028	525280	1644
Acetobacteraceae bacterium	UP000297111	1909293	1743
Geodermatophilus dictyosporus	UP000198857	1523247	4366
Clostridium sp. CAG:590	UP000017939	1262825	2354
Roseospira goensis	UP000555728	391922	3668
Mastigocladus laminosus WC112	UP000254891	1521402	954
Enterovibrio nigricans DSM 22720	UP000190162	1121868	4788
Roseospirillum parvum	UP000217076	83401	3067
Clostridium sp. CAG:245	UP000018065	1262784	1330
Tamaricihabitans halophyticus	UP000294911	1262583	5978
Domibacillus aminovorans	UP000076935	29332	3573
Corallococcus sp. H22C18031201	UP000270677	2249217	7103
Dermacoccus sp. 147Ba	UP000294039	2510111	2846
Pararhodospirillum photometricum DSM 122	UP000033220	1150469	3275
Bifidobacterium jacchi	UP000326336	2490545	1942
Leifsonia sp. CL147	UP000198997	1798215	3469
Synechococcus sp. WH 7803	UP000001566	32051	2530
Geomicrobium sp. JCM 19038	UP000027014	1460635	4086
Rhodococcus sp. MTM3W5.2	UP000187995	1805827	5842
Streptomyces piniterrae	UP000308697	2571125	7124
Blautia obeum	UP000095409	40520	3072
Ornithinibacillus caprae	UP000469125	2678566	4042
Flavobacterium agri	UP000535020	2743471	3519
Streptococcus merionis	UP000215185	400065	2137
Phycisphaerae bacterium RAS1	UP000316082	2528034	4315
Calorimonas adulescens	UP000322976	2606906	2527
Treponema rectale	UP000578697	744512	2423
Trichormus variabilis SAG 1403-4b	UP000276103	447716	5168
Thermogemmatispora tikiterensis	UP000248706	1825093	4652
Janthinobacterium sp. B9-8	UP000069577	1236179	4080
Rhodobium orientis	UP000249299	34017	4696
Cycloclasticus sp. symbiont of Poecilosclerida sp. N	UP000193416	1840472	1736
Aurantiacibacter rhizosphaerae	UP000461409	2691582	3200
Bacteroides sp. AM16-15	UP000264662	2292939	3417
Pseudoalteromonas rubra	UP000033452	43658	4390
Microbacterium sp.	UP000315916	51671	4036
Spongiibacter sp. CSC3.9	UP000596063	2794344	3603
Loktanella sp. S4079	UP000033741	579483	3296
Leuconostoc lactis	UP000321668	1246	1614
Sphingomonas deserti	UP000241167	2116704	5377
Lacticaseibacillus camelliae DSM 22697 = JCM 13995	UP000050865	1423730	2347
Firmicutes bacterium CAG:582	UP000018398	1262997	1293
Acidithiobacillus sp. SH	UP000234329	187490	2792
Firmicutes bacterium CAG:238	UP000018260	1263011	2016
Desulfosporosinus metallidurans	UP000186102	1888891	5425
Nocardioides sp. MAH-18	UP000473525	2682843	4572
Tistrella mobilis KA081020-065	UP000005258	1110502	5778
Flavobacterium humi	UP000297407	2562683	3054
Kingella denitrificans ATCC 33394	UP000004088	888741	2517
Desulfovibrio piger ATCC 29098	UP000003676	411464	3106
Mycoplasma todarodis	UP000291072	1937191	894
Umezawaea tangerina	UP000239494	84725	9362
Pseudoroseicyclus aestuarii	UP000248311	1795041	3295
Pseudomonas indica	UP000198706	137658	5180
Flavivirga rizhaonensis	UP000307602	2559571	4045
Rhodomicrobium vannielii ATCC 17100	UP000001399	648757	3513
Andreesenia angusta	UP000180254	39480	2379
Nordella sp. HKS 07	UP000502747	2712222	6466
Clavibacter michiganensis subsp. michiganensis	UP000195062	33013	4035
Sutterella megalosphaeroides	UP000271003	2494234	2112
Legionella geestiana	UP000054785	45065	2282
Flavonifractor plautii ATCC 29863	UP000004459	411475	4278
Rhizobium sp. Root482	UP000052057	1736543	4853
Sinosporangium album	UP000198923	504805	6239
Priestia megaterium QM B1551	UP000000935	545693	5606
Rhodobacteraceae bacterium CCMM004	UP000287438	2499834	4132
Nocardioides sp. BN130099	UP000325003	2607660	4452
Demequina mangrovi	UP000183315	1043493	2745
[Clostridium] spiroforme DSM 1552	UP000004910	428126	2358
Gloeocapsa sp. PCC 7428	UP000010476	1173026	5003
Streptomyces jumonjinensis	UP000419138	1945	7035
Rhodovastum atsumiense	UP000325255	504468	6206
Candidatus Enterovibrio escacola	UP000219020	1927127	3193
Gallibacterium salpingitidis	UP000092649	505341	2228
Marinoscillum furvescens DSM 4134	UP000256779	1122208	4702
Candidatus Atribacteria bacterium MT.SAG.1	UP000297787	2552984	1304
Alicycliphilus denitrificans K601	UP000007938	596154	4620
Rheinheimera sp. F8	UP000059499	1763998	2872
Acetomicrobium mobile DSM 13181	UP000006061	891968	2004
Salibaculum griseiflavum	UP000245293	1914409	3136
Hymenobacter crusticola	UP000194873	1770526	5735
Caenimonas sp. HX-9-20	UP000318199	2596921	5612
Mycoplasmopsis agassizii	UP000216943	33922	955
Halomonas sp. 1513	UP000187327	1883416	3636
Kordia antarctica	UP000464657	1218801	4666
Ruminococcaceae bacterium AM28-23LB	UP000284026	2292269	2802
Acidithiobacillus ferrivorans	UP000029069	160808	3790
Firmicutes bacterium CAG:822	UP000017964	1263032	1377
cyanobacterium G8-9	UP000243335	2137193	461
Paenibacillaceae bacterium GAS479	UP000198637	1882832	4781
Megasphaera sp. AM44-1BH	UP000284368	2292358	2578
Halobacteriovorax sp. DA5	UP000237396	2067553	3125
Corynebacterium sp. DNF00584	UP000070591	1384076	2623
Clostridium cadaveris	UP000182135	1529	3342
Lachnospiraceae bacterium 1_4_56FAA	UP000004289	658655	3188
Flavobacterium faecale	UP000244527	1355330	3658
Pseudorhizobium banfieldiae	UP000010792	1125847	4603
Neisseria shayeganii 871	UP000003019	1032488	2530
Microvirga guangxiensis	UP000199569	549386	4496
Cohnella sp. KS 22	UP000515679	2598458	5469
Nonomuraea sp. WAC 01424	UP000286861	2203200	10150
Propionibacterium cyclohexanicum	UP000198815	64702	2509
Marivivens niveibacter	UP000194664	1930667	2990
Williamwhitmania taraxaci	UP000199452	1640674	3616
Rhodanobacter sp. B04	UP000189196	1945860	3322
Paenibacillus ginsengarvi	UP000282311	400777	6998
Methyloceanibacter methanicus	UP000094501	1774968	2710
Thioclava atlantica	UP000028607	1317124	3767
Bacillus sp. HD4P25	UP000594128	2779776	4478
Sphingobium sp. LB126	UP000229267	1983755	4890
Candidatus Brocadia sinica JPN1	UP000032309	1197129	3878
Andreprevotia lacus DSM 23236	UP000192761	1121001	4303
Psychrobacillus sp. AK 1817	UP000326134	2303505	3866
Prevotella sp. 885	UP000216632	2022527	2874
Anaerotalea alkaliphila	UP000461585	2662126	2757
Lysobacter concretionis Ko07 = DSM 16239	UP000030017	1122185	2232
Oceanivirga miroungae	UP000419017	1130046	1193
Streptomyces sp. SID2131	UP000460669	2690254	7873
Dokdonella koreensis DS-123	UP000076830	1300342	3774
Porphyromonas sp. HMSC065F10	UP000177035	1739394	1615
Chelatococcus asaccharovorans	UP000248021	28210	6659
Zavarzinia aquatilis	UP000245461	2211142	4178
Sphaerisporangium album	UP000253094	509200	7626
Mycoplasma sp. Mirounga ES2806-GEN	UP000500686	754515	659
Actinophytocola sp.	UP000478898	1872138	4585
Gammaproteobacteria bacterium LSUCC0057	UP000298133	2559237	1957
Pantoea ananatis LMG 20103	UP000001702	706191	4241
bacterium K02(2017)	UP000195277	1932696	1213
Acinetobacter sp. TGL-Y2	UP000076238	1407071	3287
Bacillus obstructivus	UP000182481	1914540	4972
Xenorhabdus nematophila ATCC 19061	UP000008075	406817	4439
Nitriliruptorales bacterium	UP000451738	2497630	3292
Ostreibacterium oceani	UP000471298	2654998	1905
Flavobacterium sp. 102	UP000270484	2135623	3318
Candidatus Erwinia dacicola	UP000244334	252393	3896
Bacillus freudenreichii	UP000270393	1783501	3998
Mycoplasmopsis gallinacea	UP000290568	29556	768
Sporanaerobacter sp. PP17-6a	UP000179042	1891289	3134
Thermochromatium tepidum ATCC 43061	UP000426424	316276	2527
Frondihabitans australicus	UP000280008	386892	3787
Staphylococcus sp. CAG:324	UP000018360	1262969	1476
Synechococcus sp. CB0101	UP000297640	232348	2840
Limosilactobacillus coleohominis DSM 14060	UP000051013	887896	1715
Nitrincola nitratireducens	UP000019464	1229521	4019
Rhodococcus sp. CUA-806	UP000186743	1517936	3844
Leptolyngbya sp. Heron Island J	UP000017515	1385935	7108
Pseudooctadecabacter jejudonensis	UP000193623	1391910	3340
Clostridiales bacterium AM23-16LB	UP000263162	2306574	3413
Rhodovulum sp. 12E13	UP000253860	2203891	4102
Paenibacillus macerans	UP000029278	44252	6551
Lysobacter spongiicola DSM 21749	UP000190061	1122188	2864
Brevundimonas sp. MYb31	UP000238612	1848616	3210
Mycobacterium sp. 1274756.6	UP000092212	1834076	3346
Saccharopolyspora shandongensis	UP000199529	418495	9219
Flavobacterium dankookense	UP000295260	706186	2803
Niabella ginsenosidivorans	UP000077667	1176587	4613
Streptomyces coelicolor A3(2)	UP000001973	100226	8034
Synechococcus sp. JA-2-3B'a(2-13)	UP000001938	321332	2835
Weissella paramesenteroides ATCC 33313	UP000004528	585506	1952
Proteus penneri ATCC 35198	UP000006464	471881	4909
Protaetiibacter sp. SSC-01	UP000516154	2759943	2690
Kingella kingae ATCC 23330	UP000004207	887327	2102
Sphingobacterium daejeonense	UP000307775	371142	5549
Corynebacterium lowii	UP000050488	1544413	2252
Sinomonas humi	UP000030982	1338436	3444
Sulfurimonas sp. B2	UP000593910	2590551	2216
Aquiflexum balticum DSM 16537	UP000192333	758820	4889
Campylobacter lanienae	UP000194309	75658	1504
Sinorhizobium fredii NGR234	UP000001054	394	6273
Pleionea mediterranea	UP000245790	523701	3566
Microbacterium sp. SA39	UP000033425	1263625	3732
Legionella oakridgensis ATCC 33761 = DSM 21215	UP000018838	1268635	2907
Candidatus Fokinia solitaria	UP000244519	1802984	720
Alkalibaculum sporogenes	UP000440004	2655001	3201
Syntrophothermus lipocalidus DSM 12680	UP000000378	643648	2311
Candidatus Berkiella aquae	UP000051497	295108	3170
Pseudothermotoga thermarum DSM 5069	UP000006804	688269	1928
Streptomyces sp. F-1	UP000095403	463642	7251
Streptomyces sp. SID4985	UP000452311	2690292	6229
Tamilnaduibacter salinus	UP000218332	1484056	3136
Firmicutes bacterium CAG:631	UP000018035	1262996	1348
Pedobacter sp. Leaf194	UP000051708	1736297	3909
Cutibacterium acnes JCM 18916	UP000019080	1302242	3663
Sutterella wadsworthensis HGA0223	UP000014400	1203554	2393
Methylocella silvestris BL2	UP000002257	395965	3816
Qipengyuania algicida	UP000439780	1836209	2995
Desulfovibrio sp. 6_1_46AFAA	UP000006424	665942	3312
Achromatium sp. WMS2	UP000037003	1604835	2198
Fluviicoccus keumensis	UP000292423	1435465	3271
Secundilactobacillus mixtipabuli	UP000198374	1435342	2292
Oenococcus oeni PSU-1	UP000000774	203123	1682
Salipiger profundus	UP000186559	1229727	5105
Keratinibaculum paraultunense	UP000294567	1278232	2180
Lampropedia hyalina DSM 16112	UP000184327	1122156	2717
Ruminiclostridium cellobioparum subsp. termitidis CT1112	UP000014155	1195236	5302
Schinkia azotoformans LMG 9581	UP000006315	1131731	4207
Pediococcus pentosaceus ATCC 25745	UP000000773	278197	1755
Roseisalinus antarcticus	UP000193900	254357	4698
Chitinophaga rupis	UP000198984	573321	6498
Arthrobacter globiformis NBRC 12137	UP000003828	1077972	4524
Dehalobacter sp. CF	UP000000482	1131462	2936
Kouleothrix aurantiaca	UP000050509	186479	7836
Brucella abortus 2308	UP000002719	359391	3023
Actinorugispora endophytica	UP000295281	1605990	4593
Halomonas subglaciescola	UP000190911	29571	2724
Wenzhouxiangella marina	UP000066624	1579979	3023
endosymbiont of Galathealinum brachiosum	UP000254266	2200906	3414
Sodalis glossinidius str. 'morsitans'	UP000001932	343509	2490
Clostridium sp. CAG:710	UP000018190	1262833	1170
Flavobacterium sp. BFFFF2	UP000216176	2015558	3021
Candidatus Burkholderia pumila	UP000242951	1090375	1736
Sporosarcina globispora	UP000037109	1459	5125
Treponema azotonutricium ZAS-9	UP000009222	545695	3457
Riemerella columbipharyngis	UP000198517	1071918	2118
Sphingomonas sp. Leaf17	UP000051777	1735683	2908
Woeseia oceani	UP000092695	1548547	3565
Pandoraea thiooxydans	UP000036700	445709	3963
Luteimonas cucumeris	UP000315167	985012	3213
Prevotella sp. CAG:1058	UP000018314	1262918	2263
Prevotella melaninogenica ATCC 25845	UP000001498	553174	2288
[Ruminococcus] torques CAG:61	UP000017998	1263108	2019
Pseudomonas putida S11	UP000010133	1218169	3597
Thermomonospora cellulosilytica	UP000539313	1411118	6919
Marmoricola sp. Leaf446	UP000051542	1736379	3454
Winogradskyella endarachnes	UP000478208	2681965	3122
Halorhodospira halochloris	UP000218890	1052	2566
Amycolatopsis arida	UP000198727	587909	5663
Coprococcus sp. AF21-14LB	UP000285019	2292231	2287
Thalassotalea euphylliae	UP000256899	1655234	3642
Epulopiscium sp. Nele67-Bin004	UP000190174	1764962	2474
Catenibacillus scindens	UP000543642	673271	3535
Brachymonas denitrificans DSM 15123	UP000199531	1121117	2470
Bordetella avium 197N	UP000001977	360910	3371
Chryseobacterium koreense CCUG 49689	UP000035900	1304281	2784
Thermomonas carbonis	UP000515804	1463158	3035
Buchananella hordeovulneris	UP000185612	52770	2109
Alkalibacterium kapii	UP000321662	426704	1852
Chryseobacterium piperi	UP000028709	558152	3502
Niastella vici	UP000192796	1703345	7808
Anditalea andensis	UP000027821	1048983	4341
Sphingobacterium alimentarium	UP000295197	797292	3405
Capnocytophaga sp. oral taxon 332 str. F0381	UP000010419	1127692	2698
Nitrospirae bacterium HCH-1	UP000060487	1748249	3334
Kibdelosporangium aridum	UP000192674	2030	11140
Bosea sp. Root483D1	UP000051771	1736544	6046
Bacillus aquiflavi	UP000472971	2672567	3304
Shimia gijangensis	UP000183982	1470563	4001
Nocardioides ganghwensis	UP000293291	252230	4127
Streptomyces sp. SLBN-118	UP000318566	2768454	6747
Aureibacillus halotolerans	UP000295632	1508390	4165
Leifsonia sp. Root112D2	UP000051914	1736426	3046
Halothece sp. PCC 7418	UP000010481	65093	3701
Flexibacter flexilis DSM 6793	UP000199514	927664	3664
Deinococcus sp. K2S05-167	UP000286287	2320857	4078
Sulfobacillus thermosulfidooxidans DSM 9293	UP000192660	929705	3615
Parasynechococcus marenigrum WH 8102	UP000001422	84588	2512
Paenibacillus sambharensis	UP000249522	1803190	4979
Streptomyces diacarni	UP000252914	2800381	6222
Clostridium sp. CAG:1219	UP000018225	1262772	1041
Acetobacter orientalis	UP000032670	146474	2561
Ignavigranum ruoffiae	UP000198833	89093	1874
Candidatus Cytomitobacter primus	UP000325004	2066024	519
Firmicutes bacterium CAG:272	UP000017938	1263015	2248
Glycocaulis alkaliphilus	UP000286954	1434191	2866
Quadrisphaera sp. DSM 44207	UP000199015	1881057	2934
Hydrogenophaga sp. PBC	UP000005985	795665	4855
Arenimonas donghaensis DSM 18148 = HO3-R19	UP000029085	1121014	2685
Collinsella aerofaciens	UP000095441	74426	1812
Hankyongella ginsenosidimutans	UP000298714	1763828	1977
Arthrobacter sp. S39	UP000291856	2509720	4471
Vagococcus humatus	UP000277864	1889241	1964
Tessaracoccus defluvii	UP000516117	1285901	3134
Klebsiella sp. RIT-PI-d	UP000053401	1681196	3739
Acidipila dinghuensis	UP000290253	1560006	3909
Solirubrum puertoriconensis	UP000054223	1751427	4037
Alteromonas sediminis	UP000275281	2259342	3562
Bacteriovorax stolpii	UP000235584	960	3721
Mycobacterium tuberculosis T46	UP000242483	611302	1488
Leptothrix mobilis	UP000293433	47994	4025
Mycoplasma genitalium G37	UP000000807	243273	483
Reichenbachiella faecimaris	UP000192472	692418	3972
Micrococcus luteus NCTC 2665	UP000000738	465515	2207
Acetivibrio ethanolgignens	UP000054874	290052	3375
Caballeronia telluris	UP000054717	326475	6225
Paraburkholderia caffeinilytica	UP000255812	1761016	5423
Paenibacillus bovis	UP000078148	1616788	4590
Conchiformibius steedae	UP000269923	153493	2247
bacterium HR30	UP000236563	2035425	3301
Eubacterium sp. CAG:156	UP000018124	1262880	2092
Moellerella wisconsensis ATCC 35017	UP000053226	1354267	2776
Lachnospiraceae bacterium 2_1_46FAA	UP000018451	742723	2056
Micromonospora rifamycinica	UP000063460	291594	5460
Treponema denticola ATCC 35405	UP000008212	243275	2753
Stappia taiwanensis	UP000559404	992267	3935
Caballeronia grimmiae	UP000027439	1071679	5937
Streptomyces alni	UP000199323	380248	7062
Saliniradius amylolyticus	UP000245728	2183582	2945
Roseicella frigidaeris	UP000249065	2230885	5221
Paenibacillus sp. 7516	UP000216732	2022549	5798
Sulfitobacter sp. JL08	UP000253748	2070369	4063
Microbacterium halimionae	UP000526083	1526413	2748
Marinilabilia salmonicolor	UP000252733	989	4084
Lederbergia galactosidilyticus	UP000077881	217031	4048
Candidatus Scalindua japonica	UP000218542	1284222	3991
Nonlabens ponticola	UP000279600	2496866	2545
TM7 phylum sp. oral taxon 356	UP000319378	713057	611
Saccharomonospora sp. CUA-673	UP000186761	1904969	4089
Bacteroidaceae bacterium HV4-6-C5C	UP000319088	2600309	2881
Vibrio xiamenensis	UP000198854	861298	4859
Virgibacillus necropolis	UP000204391	163877	3964
Olsenella sp. HMSC062G07	UP000176754	1739330	1651
Devosia limi DSM 17137	UP000033608	1121477	3824
Planctomycetes bacterium Pan216	UP000317093	2527975	5710
Shewanella benthica	UP000250123	43661	4349
Bifidobacterium callitrichos DSM 23973	UP000029072	1437609	2362
Methylorubrum rhodinum	UP000583454	29428	5083
Corynebacterium sp. HMSC08D02	UP000177600	1581138	2124
Enterococcus sulfureus ATCC 49903	UP000015961	1140003	2176
Streptomyces sp. AJS327	UP000555167	2545265	4999
Streptomyces sp. CB01635	UP000232157	2020326	8519
Pseudomonas sp. URIL14HWK12:I9	UP000232228	1261633	4431
Flavobacteriaceae bacterium 144Ye	UP000293664	2510794	2918
Streptomyces sp. CB02923	UP000185893	1718985	7549
Spiroplasma clarkii	UP000231179	2139	1324
Candidatus Kinetoplastibacterium blastocrithidii TCC012E	UP000011563	1208922	723
Saccharopolyspora antimicrobica	UP000199398	455193	7655
Thauera sp. K11	UP000217984	2005884	4391
Bosea thiooxidans	UP000051562	53254	4956
Actinoalloteichus hoggarensis	UP000204221	1470176	5520
Roseburia sp. CAG:182	UP000018104	1262942	2523
Aerococcus sanguinicola	UP000069912	119206	1731
Glycocaulis profundi	UP000320270	2518983	3419
Aliikangiella marina	UP000317839	1712262	4367
SAR202 cluster bacterium AC-647-P02_OGT_505m	UP000391590	2587832	1332
Pseudopontixanthobacter confluentis	UP000473531	1849021	2678
Jannaschia sp. CCS1	UP000008326	290400	4271
Waddlia chondrophila WSU 86-1044	UP000001505	716544	1919
Treponema lecithinolyticum ATCC 700332	UP000016649	1321815	2175
Arthrobacter sp. AQ5-06	UP000250931	1914304	3663
Legionella londiniensis	UP000054997	45068	2172
Mycoplasmopsis synoviae 53	UP000000549	262723	679
Oxobacter pfennigii	UP000050326	36849	4273
Luteibacter anthropi	UP000490980	564369	4297
Roseburia sp. 499	UP000186602	1261634	3105
[truncated: 6,882 more rows]

## Sheet: Bacillus phages
Taxon	UniProt proteome ID	NCBI taxon ID	Total sequences in proteome
Bacillus phage BtCS33	UP000006047	1194641	57
Bacillus phage vB_BtS_BMBtp14	UP000221937	1868826	75
Bacillus phage v_B-Bak1	UP000263904	2094735	120
Bacillus virus IEBH	UP000002340	552525	86
Bacillus phage vB_BmeM-Goe8	UP000317800	2593638	227
Bacillus phage BCP8-2	UP000033014	1129192	220
Bacillus phage Bp8p-C	UP000030232	1445810	211
Bacillus phage AP631	UP000271896	2483609	56
Bacillus phage Phireball	UP000319231	2589664	297
Bacillus phage phiCM3	UP000202492	1357713	56
Bacillus phage vB_BceS_KLEB30-3S	UP000500714	2719180	58
Bacillus phage 031MP002	UP000326021	2601656	87
Bacillus phage Tavor_SA	UP000224684	1983581	61
Bacillus phage Moonbeam	UP000030207	1540091	231
Bacillus phage Mgbh1	UP000224134	1796993	80
Bacillus phage vB_BpsM-61	UP000281964	2419620	75
Bacillus phage BSP10	UP000241565	2069312	236
Bacillus phage PBP180	UP000294353	2558359	40
Bacillus phage 1_ICo-2020	UP000515915	2759272	75
Bacillus phage Gemini	UP000011288	1273743	78
Bacillus phage SPP1	UP000002559	10724	97
Bacillus phage Deep Blue	UP000201785	1792245	226
Bacillus phage Silence	UP000222959	1675599	66
Bacillus phage Hoody T	UP000026905	1486660	270
Bacillus phage vB_BboS-125	UP000275028	2419618	80
Bacillus virus SPO1	UP000001590	10685	204
Bacillus phage Spock	UP000017657	1406791	280
Bacillus virus Andromeda	UP000011289	1273739	78
Bacillus phage Leo2	UP000223773	1815973	74
Bacillus phage vB_BtS_BMBtp16	UP000225732	1701848	47
Bacillus phage PBC4	UP000224963	1675028	123
Bacillus phage Phrodo	UP000201304	1805953	285
Bacillus phage Kida	UP000203491	1873998	302
Bacillus phage vB_BtS_BMBtp15	UP000221605	1868827	47
Bacillus phage pW4	UP000288674	2500560	106
Bacillus phage TP21-L	UP000001524	565140	56
Bacillus phage MG-B1	UP000012167	1309583	42
Bacillus phage Deep-Purple	UP000225583	1873341	40
Bacillus phage phi105	UP000008338	10717	51
Bacillus phage 000TH010	UP000325623	2601652	90
Bacillus phage vB_Bacillus_1020A	UP000516547	2723960	85
Bacillus phage BMBtp1	UP000223243	1735561	58
Bacillus phage BCP01	UP000280352	2059878	224
Bacillus phage Negev_SA	UP000226363	1983579	57
Bacillus phage PfIS075	UP000221139	1868600	81
Bacillus phage DK3	UP000290280	2500810	46
Bacillus phage BSP9	UP000277520	2041339	228
Bacillus phage B4	UP000006099	1141133	277
Bacillus phage vB_BpsS-140	UP000285363	2419621	66
Bacillus phage SP8	UP000596109	2770327	209
Bacillus phage Riggi	UP000017652	2884426	78
Bacillus phage P59	UP000653557	2723893	228
Bacillus phage Mater	UP000030206	1540090	222
Bacillus phage Carmel_SA	UP000223221	1983578	56
Bacillus phage Stahl	UP000033015	1610832	110
Bacillus phage W.Ph.	UP000005445	764595	274
Bacillus phage Tomato	UP000510728	2703960	200
Bacillus phage CAM003	UP000026902	1486657	287
Bacillus phage Shanette	UP000015093	1296656	220
Bacillus phage vB_BhaS-171	UP000204592	1775140	66
Bacillus phage Bobb	UP000028664	1527469	243
Bacillus phage BCP12	UP000246806	1913122	229
Bacillus phage PfNC7401	UP000222484	1868601	80
Bacillus phage PM1	UP000011861	547228	86
Bacillus phage PBC1	UP000002873	1161901	50
Bacillus phage Shbh1	UP000201588	1796992	177
Bacillus virus BMBtp2	UP000001215	1236573	53
Bacillus phage Bolokhovo	UP000514444	2743970	80
Bacillus phage phiAGATE	UP000010364	1204533	204
Bacillus phage BalMu-1	UP000204107	1567487	56
Bacillus phage SalinJah	UP000203219	1837830	290
Bacillus phage Troll	UP000015546	1382932	289
Bacillus phage BSP7	UP000326093	2301661	70
Bacillus phage Kioshi	UP000263214	2301685	243
Bacillus phage Wes44	UP000260494	2283012	54
Bacillus phage vB_BpuM-BpSp	UP000224784	1739968	318
Bacillus phage phi4B1	UP000203986	1643324	56
Bacillus phage BSP38	UP000260425	2283013	254
Bacillus phage vB_BceM-HSE3	UP000258373	2170705	144
Bacillus phage Pascal	UP000030208	1540092	50
Bacillus phage Stills	UP000033016	1610833	110
Bacillus phage PBC5	UP000222030	1675030	93
Bacillus phage 049ML001	UP000326995	2601660	82
Bacillus phage DLc1	UP000593635	2777318	50
Bacillus phage vB_BpsS-36	UP000275945	2419622	67
Bacillus phage JL	UP000015092	1296655	218
Bacillus phage phIS3501	UP000007858	1124578	51
Bacillus phage Smudge	UP000221160	1852566	290
Bacillus phage SP-15	UP000203261	1792032	317
Bacillus phage BCASJ1c	UP000001585	294382	58
Bacillus phage Eldridge	UP000204502	1776293	231
Bacillus phage vB_BcM_Sam112	UP000343370	2663324	75
Bacillus phage Anath	UP000241367	2108114	76
Bacillus phage Pony	UP000017659	1406789	48
Bacillus phage Eoghan	UP000011287	2880542	74
Bacillus phage DK1	UP000289624	2500808	49
Bacillus phage Grass	UP000017648	1406785	241
Bacillus phage BCP78	UP000007863	1126950	227
Bacillus phage Gamma	UP000001533	347962	53
Bacillus phage CampHawk	UP000017646	1406783	201
Bacillus phage QCM8	UP000223716	1909403	273
Bacillus phage 000TH008	UP000595544	2801830	258
Bacillus phage 049ML003	UP000327065	2601661	81
Bacillus phage vB_BsuM-Goe3	UP000221795	1933063	236
Bacillus virus Wbeta	UP000002100	359961	53
Bacillus phage vB_BtS_B83	UP000302244	2565501	71
Bacillus phage Bastille	UP000006285	57477	273
Bacillus phage vB_BspS_SplendidRed	UP000324040	2591379	76
Bacillus phage 276BB001	UP000326666	2601664	80
Bacillus phage phiNIT1	UP000014701	207656	211
Bacillus phage Carmen17	UP000241941	2072797	51
Bacillus phage Chotacabras	UP000324715	2601669	284
Bacillus phage Aurora	UP000201440	1874000	40
Bacillus phage 0305phi8-36	UP000002413	458639	239
Bacillus phage BC-T25	UP000323059	2596657	236
Bacillus phage BCD7	UP000006298	1136534	140
Bacillus phage TsarBomba	UP000204602	1690456	234
Bacillus phage vB_BthS-HD29phi	UP000327075	2593661	49
Bacillus phage 1	UP000002299	2785079	54
Bacillus phage phi4J1	UP000203057	1643326	67
Bacillus phage SP-10	UP000207621	941058	236
Bacillus phage vB_BceM_WH1	UP000595525	2795294	300
Bacillus phage vB_BceM_Bc431v3	UP000011865	1195072	238
Bacillus phage YungSlug	UP000505024	2736257	227
Bacillus phage vB_BtS_BMBtp3	UP000031093	1445809	76
Bacillus phage F16Ba	UP000595930	2767194	53
Bacillus phage Pavlov	UP000202223	1675598	50
Bacillus phage BC01	UP000262827	2039884	239
Bacillus phage vB_BveM-Goe7	UP000318125	2593639	240
Bacillus phage vB_BthS_BMBphi	UP000287382	2498843	79
Bacillus phage Waukesha92	UP000027384	1510440	72
Bacillus phage PfEFR-5	UP000203594	1868599	65
Bacillus phage phiS58	UP000223661	1643327	79

## Sheet: Escherichia phages
Taxon	UniProt proteome ID	NCBI taxon ID	Total sequences in proteome
Escherichia phage EP335	UP000257884	2070199	125
Escherichia phage vB_EcoM_ECOO78	UP000221777	1970797	56
Escherichia phage vB_EcoM-Ro157lw	UP000294705	2144177	102
Escherichia phage Av-05	UP000028961	1527519	209
Escherichia phage JSE	UP000001474	576789	277
Escherichia phage CICC 80001	UP000029354	1527506	49
Escherichia phage usur	UP000464364	2696459	51
Escherichia virus phiEco32	UP000002006	490103	128
Escherichia phage vB_EcoM_Goslar	UP000294673	2502409	247
Escherichia coli O157 typing phage 10	UP000033806	1508672	50
Escherichia virus mEp460_4F5	UP000423323	2686058	61
Escherichia phage Pollock	UP000030324	1540097	84
Escherichia coli phage vB_EcoS_Ace	UP000516420	2769806	165
Escherichia phage 13a	UP000000615	532076	55
Escherichia phage C1	UP000273371	2340716	76
Escherichia phage vB_EcoM_005	UP000288494	2500761	250
Escherichia phage Evi	UP000427113	2562642	58
Escherichia phage ECBP1	UP000007330	1604356	82
Escherichia phage Lambda_ev243	UP000423036	2742957	68
Escherichia phage vB_EcoS-12469I	UP000349990	2576507	66
Escherichia phage phiv205-1	UP000366750	2663260	70
Escherichia phage O18-011	UP000504721	2742113	120
Escherichia phage inny	UP000464907	2696407	245
Escherichia phage vB_EcoM_WL-3	UP000594201	2776769	269
Enterobacteria phage HK106	UP000010369	432198	65
Enterobacteria phage phiJLA23	UP000011255	1273706	65
Escherichia phage mEp234	UP000010394	1147157	61
Escherichia virus P2	UP000009092	10679	43
Escherichia phage CLB_P1	UP000594044	1262524	58
Escherichia phage mEp460_ev081	UP000425181	2695846	60
Escherichia phage mio	UP000502826	2696419	120
Escherichia phage EK010	UP000505302	2742112	116
Escherichia phage ECP1	UP000224802	2015807	63
Escherichia phage TL-2011b	UP000007860	1124654	57
Escherichia phage vB_Eco_mar003J3	UP000308526	2419761	163
Escherichia phage dune	UP000464908	2696392	125
Escherichia phage vB_EcoP_PHB19	UP000465040	2698729	50
Escherichia phage vB_EcoM_fHy-Eco03	UP000664912	2815753	81
Stx2-converting phage Stx2a_WGPS2	UP000222533	1226260	66
Escherichia phage LM33_P1	UP000204550	1788294	49
Escherichia phage Lambda_ev066	UP000425672	2742951	71
Escherichia phage N30	UP000282066	2340719	44
Escherichia phage K1ind1	UP000001893	698488	51
Escherichia phage JEP4	UP000594514	2759219	61
Escherichia phage vB_EcoS-Ro145clw	UP000289181	2079541	67
Escherichia phage vB_EcoP_SP7	UP000515341	2750854	53
Escherichia phage Lys8385Vzw	UP000516597	2724332	68
Escherichia phage myPSH1131	UP000244507	2108117	93
Escherichia phage K1G	UP000001891	698486	52
Escherichia phage ESSI2_ev015	UP000426810	2695850	43
Escherichia phage vB_EcoP_F	UP000221741	1933110	48
Escherichia phage FFH2	UP000026907	1446490	218
Escherichia phage sortsyn	UP000464017	2696447	62
Escherichia phage ADB-2	UP000009210	1216926	78
Escherichia phage N7	UP000268950	2340720	56
Enterobacteria phage fiAA91-ss	UP000017185	1357825	40
Stx1 converting phage AU5Stx1	UP000224310	1855815	85
Escherichia phage D6	UP000225255	2014434	118
Escherichia phage vB_EcoS_fPoEco01	UP000516095	2762429	77
Escherichia phage HK542	UP000010373	432200	56
Escherichia virus K1E	UP000001154	344022	62
Escherichia phage vB_EcoS_XY2	UP000501310	2681675	73
Escherichia virus Lambda_4A7	UP000425679	2686055	70
Escherichia virus P2-4A7b	UP000423183	2844219	48
Escherichia virus T5	UP000002107	10726	118
2886902	UP000008535	2886902	203
Escherichia phage vB_EcoP_24B	UP000009272	866553	88
Enterobacteria phage P7	UP000229597	10682	113
Escherichia phage Ro45lw	UP000286882	2498616	50
Escherichia virus Lambda_4B5	UP000424113	2686056	75
Escherichia phage vB_EcoP_SP5M	UP000515392	2750853	88
Escherichia phage vB_EcoS_W011D	UP000306677	2575323	85
Escherichia phage ECBP5	UP000033808	1498172	62
Escherichia phage GA2A	UP000204484	1755695	56
Escherichia phage V18	UP000221612	1981500	207
Escherichia phage wV8	UP000201889	576791	140
Escherichia phage Ayreon	UP000223375	2040288	58
Escherichia phage alia	UP000464502	2696379	240
Escherichia phage vB_EcoM-4HA13	UP000509770	2601675	81
Escherichia phage KIT03	UP000271845	2218499	268
Escherichia phage DE3	UP000008184	482822	56
Escherichia phage phiv142-3	UP000328074	2601647	53
Escherichia phage HK630	UP000010372	1147146	69
Escherichia phage HK578	UP000010371	1147142	60
Escherichia phage YDC107_1	UP000244186	2056767	60
Escherichia phage vB_EcoM_EC001	UP000515779	2739754	269
Escherichia phage LL11	UP000261814	2315628	55
Escherichia virus Lambda_2G7b	UP000424499	2686053	66
Escherichia phage vB_EcoM_WFK	UP000299923	2508198	262
Escherichia virus Lambda	UP000001711	10710	66
Escherichia phage DN1	UP000516169	2024003	48
Escherichia phage GER2	UP000241263	2070178	86
Escherichia phage RB16	UP000001091	2681599	270
Escherichia phage RB69	UP000000876	12353	273
Escherichia phage Lambda_ev017	UP000423147	2742949	73
Escherichia phage Penshu1	UP000324737	2591101	54
Escherichia phage P13803	UP000246896	1429230	79
Escherichia phage SH2026Stx1	UP000246469	2108115	79
Escherichia phage vB_EcoP_ACG-C91	UP000009213	1141139	56
Escherichia phage LL5	UP000251526	2233992	88
Escherichia phage vB_EcoS_fTaEco01	UP000516001	2762430	73
Escherichia phage slur05	UP000204146	1720498	58
Escherichia phage Rac-SA53	UP000223669	1759531	70
Escherichia phage PGN6866	UP000509352	2714736	41
Escherichia phage phi467	UP000246259	1774508	54
Escherichia phage PHB10	UP000291245	2530035	76
Escherichia phage D108	UP000000320	665033	57
Escherichia phage PGT2	UP000240674	2047782	46
Escherichia phage vB_EcoM_Ozark	UP000515221	2750851	268
Escherichia virus P1	UP000008091	10678	91
Escherichia phage K1-5	UP000002105	2681604	52
Escherichia phage EcSzw-2	UP000290133	2419741	130
Escherichia phage PTXU04	UP000307461	2508206	92
Escherichia phage APC_JM3.2	UP000231327	2045361	57
Escherichia phage CJ19	UP000502897	2723904	79
Escherichia phage RB49	UP000000878	50948	277
Escherichia phage ESSI2_ev129	UP000423819	2695848	42
Escherichia phage EcoDS1	UP000000617	532075	53
Escherichia phage VB_EcoS-Golestan	UP000240477	2047801	78
Escherichia virus P88-4B11	UP000422671	2844224	56
Escherichia phage YZ1	UP000240719	2079534	41
Escherichia phage vB_EcoM_VR20	UP000030716	1567027	286
Escherichia phage Skure	UP000297108	2562359	92
Escherichia phage mEpX1	UP000010399	1147153	66
Stx2-converting phage 1717	UP000001042	563769	77
Escherichia phage Sortsne	UP000297046	2562456	62
Escherichia phage HK544	UP000010374	432201	63
Escherichia phage phiEB49	UP000000296	1048207	74
Enterobacteria phage HK620	UP000000725	155148	58
Enterobacteria phage T3	UP000002092	10759	55
Escherichia phage JES2013	UP000014998	1327956	220
Escherichia phage BRET	UP000278885	2488948	88
Escherichia phage RB3	UP000029934	31533	273
Escherichia phage vB_EcoS_AKS96	UP000028461	1416031	74
Escherichia phage ECML-117	UP000002902	1204521	94
Escherichia virus LS2	UP000510920	2743776	44
Escherichia phage vB_EcoM_VR7	UP000007430	700939	293
Escherichia virus ECG4	UP000325949	2601676	43
Escherichia phage HK629	UP000203385	1147148	69
Escherichia phage DY1	UP000515966	2762279	53
Escherichia phage JS98	UP000000786	293178	266
Escherichia phage G AB-2017	UP000223204	1933113	68
Escherichia phage C130_2	UP000266204	2234093	59
Escherichia phage EcS1	UP000250157	2083276	295
Escherichia phage Lambda_ev207	UP000426334	2742956	70
Escherichia phage P1723	UP000509360	2736274	47
Escherichia phage J8-65	UP000029367	1536597	47
Escherichia phage LAMP	UP000240724	2065191	95
Escherichia phage damhaus	UP000464073	2696389	80
Escherichia phage myPSH2311	UP000242358	2108113	87
Escherichia phage slur01	UP000207648	1720493	90
Escherichia phage e4/1c	UP000024438	1495286	72
Escherichia virus Lambda_2G7a	UP000425433	2686052	67
Escherichia phage vB_EcoM_ECO1230-10	UP000002374	669875	56
Escherichia phage vB_EcoP_PhAPEC5	UP000027383	1395983	83
Escherichia phage vB_EcoM_IME392	UP000263419	2301649	85
Escherichia phage Skarpretter	UP000279721	2488654	63
Escherichia virus Lambda_4C10	UP000426646	2686057	69
Escherichia phage vB_EcoS_NBD2	UP000202254	1852563	87
2681617	UP000002576	2681617	60
Escherichia phage phiV10	UP000006651	343516	55
Escherichia virus Mu	UP000002611	10677	55
Escherichia phage phi191	UP000029939	1458706	87
Escherichia phage vB_EcoM_APEC	UP000663390	2759186	52
Escherichia phage sortregn	UP000464588	2696446	53
Escherichia phage ZG49	UP000223018	1897641	44
Escherichia virus T1	UP000001156	1921008	79
Escherichia phage vB_EcoS_ESCO41	UP000222601	2496547	79
Escherichia phage vB_EcoM-12474III	UP000342399	2576484	44
Escherichia phage P AB-2017	UP000223569	1933115	62
Escherichia phage Lambda_ev099	UP000426009	2742953	73
Escherichia phage mellemsur	UP000464219	2696418	48
Escherichia phage SUSP1	UP000202424	1718606	138
Escherichia phage P694	UP000032688	1572754	50
Escherichia phage K30	UP000000489	1041524	49
Escherichia phage mEpX2	UP000010401	1147154	67
Escherichia phage vB_Eco_mar001J1	UP000310467	2419760	78
Escherichia virus 186	UP000000369	29252	41
Escherichia phage SSL-2009a	UP000001804	2681619	67
Escherichia phage 933W	UP000002135	10730	80
Escherichia phage vB_EcoS_MM01	UP000307356	2508188	68
Escherichia phage RCS47	UP000246402	1590550	122
Escherichia phage ST31	UP000222018	1983789	45
Escherichia phage Ebrios	UP000240985	2099356	53
Escherichia phage phi G17	UP000250998	2234086	78
Enterobacteria phage DT571/2	UP000031089	1567007	133
Escherichia phage TL-2011c	UP000007859	1124655	72
Escherichia phage Lidtsur	UP000297092	2562235	55
Escherichia phage FV3	UP000009052	1131317	218
Escherichia phage KBNP1711	UP000019301	1436889	126
Escherichia phage RDN8.1	UP000500739	2600100	49
Escherichia phage HK633	UP000010370	1147147	67
Escherichia phage JSS1	UP000221776	1897443	45
Escherichia virus Lambda_2B8	UP000422537	2686050	66
Escherichia phage sortkaff	UP000466160	2696445	61
Escherichia phage PGN829.1	UP000264229	2315696	84
Escherichia phage phiEcoM-GJ1	UP000002080	451705	75
Escherichia phage P2	UP000001757	2681594	46
Escherichia phage Shashou	UP000321508	2580403	77
Escherichia phage PA28	UP000225471	1660368	90
Enterobacter phage CC31	UP000008725	709484	279
Escherichia phage T7	UP000000840	10760	57
Enterobacteria phage 9g	UP000019745	1468411	71
Escherichia phage Eco_BIFF	UP000250449	2175169	76
Escherichia phage IME11	UP000001223	1239384	91
Stx2-converting phage 86	UP000000913	379329	80
Escherichia phage HK446	UP000010376	1147145	60
Escherichia phage FEC19	UP000268320	2315486	93
Escherichia phage Halfdan	UP000252726	2234092	56
Escherichia phage Pisces	UP000322031	2591102	49
Escherichia phage ST20	UP000224880	2569975	72
Escherichia phage pro483	UP000204159	1649240	43
Escherichia phage 1720a-02	UP000015081	1115653	68
Escherichia phage ZCEC5	UP000291068	2530021	72
Escherichia phage phAPEC8	UP000009369	1229753	269
Escherichia phage 2H10	UP000426455	2847058	58
Escherichia phage pro147	UP000202111	1649239	44
Escherichia phage vB_EcoM-Ro157c2YLVW	UP000298751	2178932	86
Escherichia phage aldrigsur	UP000464732	2696378	54
Escherichia phage vB_Eco_SLUR26	UP000270799	2029173	92
Escherichia phage vB_EcoS_XY1	UP000502302	2681674	76
Escherichia phage Fraca	UP000424329	2562643	65
Escherichia phage NJ01	UP000243552	1237159	109
Escherichia phage ESSI2_ev040	UP000423227	2695849	41
Escherichia phage ECBP2	UP000007331	1604355	120
Escherichia virus N15	UP000002132	40631	60
Escherichia phage vB_EcoS_HSE2	UP000294812	2053690	55
Escherichia phage 172-1	UP000032685	1598146	130
Escherichia virus TLS	UP000006550	245685	87
Escherichia phage HK639	UP000008847	906669	76
Escherichia phage vB_EcoP_Kapi1	UP000516798	2746235	68
Escherichia phage ECML-134	UP000002901	1204522	270
Escherichia phage Mt1B1_P10	UP000516408	2743960	54
Escherichia phage vB_EcoS_HdK1	UP000305937	2508190	94
Escherichia virus LS3	UP000510880	2743777	55
Escherichia phage vB_EcoM_VR25	UP000030717	1567028	293
Escherichia phage vB_EcoM_011D4	UP000514831	2735300	273
Escherichia phage JLK-2012	UP000226124	1147722	79
Escherichia phage vB_EcoP_G7C	UP000008899	1054461	79
Escherichia phage HK75	UP000008848	906668	58
Escherichia phage K1F	UP000001530	344021	42
Escherichia phage vB_EcoS_FFH_1	UP000026908	1446489	156
Escherichia phage vB_EcoP_PhAPEC7	UP000027389	1391223	83
Escherichia phage SRT7	UP000252591	2268589	47
Escherichia phage vB_EcoS Sa179lw	UP000240398	2126819	86

## Sheet: Mycobacterium phages
Taxon	UniProt proteome ID	NCBI taxon ID	Total sequences in proteome
Mycobacterium phage Lang	UP000594027	2782565	59
Mycobacterium phage prophi79-1	UP000662843	2813221	108
Mycobacterium phage Fushigi	UP000289710	2502430	86
Mycobacterium phage Bernal13	UP000024441	1486424	60
Mycobacterium phage Bactobuster	UP000202432	1784956	87
Mycobacterium phage Roy17	UP000258573	2250307	99
Mycobacterium phage Jabiru	UP000244320	2126951	86
Mycobacterium phage Galactic	UP000269031	2301612	109
Mycobacterium virus Pukovnik	UP000001211	540068	88
Mycobacterium phage PhelpsODU	UP000223105	2015822	90
Mycobacterium phage Priscilla	UP000240408	2081627	105
Mycobacterium phage NaSiaTalie	UP000225049	1777062	98
Mycobacterium phage Baee	UP000204054	1647306	96
Mycobacterium phage prophiGD24-3	UP000663644	2813252	90
Mycobacterium phage Elephantoon	UP000291502	2530187	97
Mycobacterium phage Arlo	UP000259519	2283250	96
Mycobacterium virus Dorothy	UP000003794	1225861	104
Mycobacterium phage Ruby	UP000261782	2301713	99
Mycobacterium virus Littlee	UP000008414	1034111	229
Mycobacterium phage Predator	UP000000621	543153	92
Mycobacterium phage prophiGD43A-1	UP000662767	2813260	118
Mycobacterium phage Henu3 PeY-2017	UP000291665	2571241	95
Mycobacterium Phage Rachaly	UP000316118	2588140	91
Mycobacterium phage BirdsNest	UP000463946	2686231	105
Mycobacterium phage Chadwick	UP000203217	1698366	88
Mycobacterium phage Abrogate	UP000029886	1551710	91
Mycobacterium phage Serenity	UP000203493	1701853	97
Mycobacterium phage Job42	UP000014222	1327771	106
Mycobacterium phage Daenerys	UP000015581	1340822	102
Mycobacterium phage PattyP	UP000013553	1327773	92
Mycobacterium phage Winky	UP000013558	1327778	132
Mycobacterium phage Ringer	UP000291664	2530144	91
Mycobacterium virus Bxz2	UP000000729	205870	86
Mycobacterium phage prophiGD05-1	UP000662856	2813231	95
Mycobacterium phage Tortellini	UP000222614	1897497	76
Mycobacterium phage Steamy	UP000259157	2250309	90
Mycobacterium phage Trixie	UP000008902	1071503	92
Mycobacterium phage Beckerton	UP000510657	2743993	92
Mycobacterium phage OwlsT2W	UP000244848	2126954	103
Mycobacterium phage 39HC	UP000203337	1463809	100
Mycobacterium phage Lokk	UP000222841	2015821	89
Mycobacterium phage Tweety	UP000001995	439809	109
Mycobacterium virus CJW1	UP000000968	205869	141
Mycobacterium phage Send513	UP000222380	1034146	98
Mycobacterium phage IPhane7	UP000263300	2301552	137
Mycobacterium phage Indlulamithi	UP000423609	2656582	111
Mycobacterium phage Wilkins	UP000241083	2047845	94
Mycobacterium phage PG1	UP000001769	213236	100
Mycobacterium phage Phabba	UP000226037	2027899	244
Mycobacterium phage Herbertwm	UP000327117	2601640	88
Mycobacterium phage prophiGD04-1	UP000663275	2813230	78
Mycobacterium phage prophiGD44-1	UP000662930	2813265	75
Mycobacterium phage Onyinye	UP000463915	2686235	107
Mycobacterium phage prophiGD53-3	UP000663548	2813268	71
Mycobacterium phage 32HC	UP000201080	1445729	86
Mycobacterium phage phiGD57-1	UP000594896	2794957	72
Mycobacterium phage Dylan	UP000015923	1340831	121
Mycobacterium phage Wiks	UP000221960	2027904	100
Mycobacterium phage Y10	UP000250049	2072010	91
Mycobacterium phage DD5	UP000001209	540064	87
Mycobacterium phage Mova	UP000516188	2767562	106
Mycobacterium phage U2	UP000002085	260120	81
Mycobacterium phage Jaan	UP000225806	1897439	90
Mycobacterium phage Finemlucis	UP000231431	2015844	131
Mycobacterium virus Optimus	UP000008428	1032893	230
Mycobacterium phage Aggie	UP000262319	2301547	67
Mycobacterium phage Acolyte	UP000259023	2250290	92
Mycobacterium phage Anthony	UP000327026	2599857	89
Mycobacterium phage HINdeR	UP000013551	1327770	84
Mycobacterium phage ANI8	UP000500807	2725645	90
Mycobacterium phage Phatniss	UP000201885	1698356	101
Mycobacterium phage Butterscotch	UP000002177	561997	86
Mycobacterium phage Wee	UP000008921	938131	109
Mycobacterium phage Hawkeye	UP000019737	1458711	104
Mycobacterium phage Wanda	UP000015575	1340713	240
Mycobacterium phage Seabiscuit	UP000019734	1458714	94
Mycobacterium virus PMC	UP000002537	373412	104
Mycobacterium phage Konstantine	UP000002183	563121	95
Mycobacterium virus Kugel	UP000005661	1089128	95
Mycobacterium phage Rich	UP000225176	1927021	95
Mycobacterium phage Twister	UP000004789	1161933	87
Mycobacterium phage KyMonks1A	UP000334913	2653760	95
Mycobacterium phage XFactor	UP000204305	1698715	95
Mycobacterium phage Imvubu	UP000464404	2686233	102
Mycobacterium phage Baby16	UP000290032	2502441	89
Mycobacterium phage Yunkel11	UP000326275	2599886	100
Mycobacterium phage Keshu	UP000031717	1567471	101
Mycobacterium phage RidgeCB	UP000008905	1071506	94
Mycobacterium phage Redi	UP000001284	1079894	69
Mycobacterium phage Froghopper	UP000274274	2488968	82
Mycobacterium phage Rabbs	UP000292732	2530143	65
Mycobacterium phage Niza	UP000252632	2250382	89
Mycobacterium phage Phasih	UP000230492	2041544	100
Mycobacterium phage Sheen	UP000031723	1589274	84
Mycobacterium phage Phantastic	UP000024443	1486426	91
Mycobacterium phage prophi62-2	UP000662838	2813218	82
Mycobacterium phage Keziacharles14	UP000327020	2575611	93
Mycobacterium phage Demsculpinboyz	UP000231264	2041528	117
Mycobacterium phage Minnie	UP000371275	2653764	100
Mycobacterium phage NothingSpecial	UP000317295	2590945	88
Mycobacterium phage MalagasyRose	UP000326279	2599870	84
Mycobacterium phage Ekdilam	UP000326609	2599862	92
Mycobacterium phage Pharaoh	UP000293430	2530140	80
Mycobacterium phage phiT46-1	UP000594984	2775045	78
Mycobacterium phage Patience	UP000000694	1074308	110
Mycobacterium phage Rando14	UP000263691	2301556	91
Mycobacterium phage prophiGD27-1	UP000663388	2813254	116
Mycobacterium phage Papez	UP000203139	1873891	94
Mycobacterium virus Arturo	UP000008058	1211281	86
Mycobacterium phage Taj	UP000002904	1204515	110
Mycobacterium phage Sparky	UP000028659	1527493	91
Mycobacterium phage Changeling	UP000221632	2015877	92
Mycobacterium virus Mutaforma13	UP000008401	1036614	106
Mycobacterium phage HanShotFirst	UP000018627	1429904	91
Mycobacterium phage Paphu	UP000326381	2599873	92
Mycobacterium phage BiancaTri92	UP000427792	2656559	91
Mycobacterium phage Constella	UP000259108	2250374	228
Mycobacterium phage Makemake	UP000201915	1873889	93
Mycobacterium virus Fionnbarth	UP000005664	1097753	94
Mycobacterium phage phiGD17-1	UP000594753	2794950	88
Mycobacterium phage Ovechkin	UP000201155	1673889	106
Mycobacterium phage Naca	UP000240247	2126816	87
Mycobacterium phage 40AC	UP000201360	1458717	90
Mycobacterium phage AN9	UP000501463	2725646	90
Mycobacterium phage UPIE	UP000221823	1034147	122
Mycobacterium phage Darko	UP000290215	2502479	232
Mycobacterium phage Bones	UP000275636	2488963	89
Mycobacterium phage Loser	UP000203329	1815969	97
Mycobacterium phage Hope4ever	UP000258744	2250300	88
Mycobacterium phage Amochick	UP000263445	2301540	86
Mycobacterium phage LilhomieP	UP000317816	2591221	137
Mycobacterium phage ArcherNM	UP000204046	1815972	91
Mycobacterium phage IdentityCrisis	UP000326087	2599866	60
Mycobacterium phage prophiGD05-2	UP000663614	2813232	67
Mycobacterium phage ThetaBob	UP000317774	2588513	106
Mycobacterium phage Ebony	UP000253416	2234074	98
Mycobacterium phage TNguyen7	UP000244473	2126956	91
Mycobacterium phage Aeneas	UP000006060	1168595	99
Mycobacterium phage Fancypants	UP000293844	2530128	110
Mycobacterium phage Muddy	UP000015553	1340829	71
Mycobacterium phage Dallas	UP000317659	2590941	241
Mycobacterium phage Conspiracy	UP000018635	1391431	86
Mycobacterium phage Donovan	UP000019130	1429793	78
Mycobacterium phage Sagefire	UP000426847	2656602	89
Mycobacterium phage Bipper	UP000201826	1805457	135
Mycobacterium phage LaterM	UP000241398	2094136	95
Mycobacterium phage Mandlovu	UP000516050	2767560	101
Mycobacterium phage prophi88-1	UP000663273	2813223	93
Mycobacterium phage EleanorGeorge	UP000263302	2301563	108
Mycobacterium phage Edtherson	UP000031079	1567468	91
Mycobacterium virus Brujita	UP000002176	561996	74
Mycobacterium phage Blue	UP000226398	1927019	84
Mycobacterium phage FlagStaff	UP000203806	1647304	65
Mycobacterium phage Emma	UP000223506	2027893	109
Mycobacterium phage prophi91-1	UP000663243	2813225	71
Mycobacterium phage prophiGD43A-3	UP000663609	2813262	70
Mycobacterium phage Big3	UP000316467	2591126	91
Mycobacterium phage Homines	UP000258547	2282908	87
Mycobacterium phage Rem711	UP000241185	2079285	85
Mycobacterium phage Francis47	UP000293742	2530129	93
Mycobacterium phage Cornucopia	UP000295635	2517944	105
Mycobacterium phage KayaCho	UP000015554	1340830	95
Mycobacterium phage Candle	UP000298659	2565513	95
Mycobacterium phage prophiGD17-1	UP000663035	2813244	88
Mycobacterium phage Shandong1	UP000226045	1983447	96
Mycobacterium phage Squirty	UP000029348	1527512	102
Mycobacterium phage Wachhund	UP000225595	2027903	101
Mycobacterium phage Charm	UP000294520	2517942	92
Mycobacterium virus Che9d	UP000006819	205876	111
Mycobacterium phage BigMau	UP000258178	2250419	91
Mycobacterium virus Drago	UP000000701	1074303	103
Mycobacterium phage Bobi	UP000015565	1340708	107
Mycobacterium phage Fajezeel	UP000240678	2081623	90
Mycobacterium phage Kersh	UP000221399	1897501	107
Mycobacterium phage Frankie	UP000241317	2079565	103
Mycobacterium virus D29	UP000002131	28369	77
Mycobacterium phage DrLupo	UP000288363	2499037	110
Mycobacterium phage AFIS	UP000290332	2502418	88
Mycobacterium phage Soul22	UP000510611	2743996	102
Mycobacterium phage Kenuha5	UP000383886	2653759	96
Mycobacterium phage ShiLan	UP000008402	1036616	107
Mycobacterium phage TipsytheTRex	UP000229282	2041553	93
Mycobacterium phage Phelemich	UP000015572	1383055	95
Mycobacterium phage Treddle	UP000031073	1567479	94
Mycobacterium phage Nhonho	UP000203884	1675553	88
Mycobacterium phage Loadrie	UP000224205	1837841	133
Mycobacterium phage Poenanya	UP000290184	2500793	107
Mycobacterium phage MooMoo	UP000241634	2108127	97
Mycobacterium phage Miko	UP000342258	2653762	90
Mycobacterium phage MOOREtheMARYer	UP000202037	1647309	67
Mycobacterium virus Ramsey	UP000002181	563123	108
Mycobacterium virus Che9c	UP000000967	205872	84
Mycobacterium phage prophiGD54-2	UP000663596	2813270	134
Mycobacterium phage Phayonce	UP000214372	1647302	77
Mycobacterium phage Reindeer	UP000515841	2762283	140
Mycobacterium phage PopTart	UP000204216	1698712	95
Mycobacterium phage Gandalph	UP000516205	2767557	104
Mycobacterium phage Firehouse51	UP000594083	2776877	98
Mycobacterium phage SkiPole	UP000001896	701456	102
Mycobacterium phage Wildcat	UP000001538	373415	148
Mycobacterium phage XianYue	UP000298549	2572534	92
Mycobacterium phage Kevin1	UP000293661	2530132	69
Mycobacterium phage phiGD21-1	UP000595012	2794952	63
Mycobacterium phage Nivrat	UP000262375	2301710	103
Mycobacterium phage Bxz1	UP000000730	205877	225
Mycobacterium phage Adzzy	UP000015573	1383059	96
Mycobacterium phage Moldemort	UP000293757	2530188	146
Mycobacterium phage ZoeJ	UP000024442	1486427	92
Mycobacterium phage prophi52-1	UP000663619	2813214	75
Mycobacterium phage Obama12	UP000019122	1445715	89
Mycobacterium phage Hughesyang	UP000292970	2530130	241
Mycobacterium phage Llij	UP000000903	2681623	100
Mycobacterium phage Smooch	UP000326163	2652896	125
Mycobacterium phage Flathead	UP000379765	2653756	108
Mycobacterium phage NicoleTera	UP000280177	2315713	93
Mycobacterium phage ZenTime222	UP000224705	2006926	67
Mycobacterium phage TDanisky	UP000400215	2653768	111
Mycobacterium phage SwagPigglett	UP000295156	2517970	106
Mycobacterium phage Target	UP000257495	2283260	90
Mycobacterium virus Pixie	UP000008419	1034114	100
Mycobacterium phage Dori	UP000005862	1089121	94
Mycobacterium phage prophi108-1	UP000662876	2813212	67
Mycobacterium phage Fowlmouth	UP000278789	2419978	120
Mycobacterium phage Ruotula	UP000241194	2099448	94
Mycobacterium phage Panchino	UP000202219	1821537	66
Mycobacterium phage GaugeLDP	UP000326008	2652419	90
Mycobacterium phage Weirdo19	UP000501191	2601610	89
Mycobacterium phage Spikelee	UP000262887	2301571	104
Mycobacterium phage Phrappuccino	UP000316777	2591223	201
Mycobacterium phage Filuzino	UP000275978	2484209	105
Mycobacterium phage Luchador	UP000207763	1647300	96
Mycobacterium phage Edugator	UP000222802	2015843	92
Mycobacterium phage FF47	UP000012168	1305710	73
Mycobacterium phage Bobby	UP000291807	2530120	220
Mycobacterium phage prophiGD24-2	UP000663302	2813251	80
Mycobacterium phage Raela	UP000288087	2499054	117
Mycobacterium phage Itos	UP000429251	2686089	134
Mycobacterium phage Spoonbill	UP000225363	2023953	103
Mycobacterium phage TM4	UP000002133	88870	92
Mycobacterium phage SarFire	UP000015922	1340827	99
Mycobacterium phage CactusRose	UP000226076	1897449	97
Mycobacterium phage Pita2	UP000259841	2283258	91
Mycobacterium phage Damien	UP000203390	1486469	93
Mycobacterium phage Pound	UP000596175	2797323	228
Mycobacterium phage Batiatus	UP000241338	2126812	105
Mycobacterium phage Mercurio	UP000326063	2575612	64
Mycobacterium phage Panamaxus	UP000240315	2126789	83
Mycobacterium phage prophiGD36-2	UP000663424	2813257	69
Mycobacterium phage Donkeykong	UP000425586	2656572	110
Mycobacterium phage Awesomesauce	UP000509420	2707030	94
Mycobacterium phage Indlovu	UP000595958	2790993	95
Mycobacterium phage JAMaL	UP000018803	1429905	98
Mycobacterium virus Billknuckles	UP000005655	1089116	86
Mycobacterium phage Typha	UP000294565	2517971	127
Mycobacterium virus Fruitloop	UP000002184	563119	102
Mycobacterium phage Pari	UP000203086	1718171	91
Mycobacterium phage prophiGD90-1	UP000663536	2813272	115
Mycobacterium phage CaptainTrips	UP000030201	1556289	107
Mycobacterium phage SwissCheese	UP000258829	2250428	95
Mycobacterium phage Hannaconda	UP000424968	2656580	231
Mycobacterium phage Severus	UP000013555	1327776	80
Mycobacterium phage Antsirabe	UP000326949	2575610	66
Mycobacterium phage prophiGD03-1	UP000662980	2813229	85
Mycobacterium phage JF4	UP000501670	2725641	79
Mycobacterium phage Giles	UP000008551	480808	78
Mycobacterium phage Hamulus	UP000015552	1340824	105
Mycobacterium phage Alexphander	UP000241853	2094143	104
Mycobacterium phage CRB2	UP000292006	2483623	96
Mycobacterium phage Smairt	UP000221137	2027901	100
Mycobacterium phage Refuge	UP000294688	2517967	91
Mycobacterium phage Renaud18	UP000262077	2301701	112
Mycobacterium phage prophiGD11-1	UP000663107	2813237	115
Mycobacterium phage Pollywog	UP000290812	2502448	105
Mycobacterium phage SuperGrey	UP000222555	1913038	103
Mycobacterium phage Phaded	UP000433256	2686088	88
Mycobacterium phage PinkPlastic	UP000289630	2502451	84
Mycobacterium phage Bircsak	UP000224669	1873903	91
Mycobacterium phage OkiRoe	UP000201227	1486473	96
Mycobacterium phage Terror	UP000222249	1897550	60
Mycobacterium phage MichelleMyBell	UP000019120	1445726	70
Mycobacterium phage Quico	UP000204409	1675555	112
Mycobacterium virus Babsiella	UP000005654	1089115	78
Mycobacterium phage Fishburne	UP000207644	1327765	77
Mycobacterium phage MrMiyagi	UP000515854	2762395	121
Mycobacterium phage Nitzel	UP000327190	2652404	98
Mycobacterium phage Sbash	UP000031075	1567475	89
Mycobacterium phage HC	UP000249920	2077135	76
Mycobacterium phage Iwokeuplikedis	UP000502599	2725624	98
Mycobacterium virus Che8	UP000050720	205868	112
Mycobacterium phage JewelBug	UP000289795	2502450	91
Mycobacterium phage Jsquared	UP000241767	2126814	101
Mycobacterium phage Bruin	UP000018639	1391179	141
Mycobacterium phage Quesadilla	UP000370142	2664226	98
Mycobacterium phage Oogway	UP000246300	2178922	87
Mycobacterium phage DroogsArmy	UP000509248	2744011	83
Mycobacterium phage Seagreen	UP000207662	1698713	105
Mycobacterium phage RedRock	UP000001547	711470	95
Mycobacterium phage prophiGD21-1	UP000662893	2813247	62
Mycobacterium phage Baehexic	UP000223634	1897448	97
Mycobacterium phage prophiGD02-2	UP000663251	2813228	115
Mycobacterium phage EvilGenius	UP000204422	1821723	93
Mycobacterium phage SimranZ1	UP000241413	1933771	103
Mycobacterium phage MilleniumForce	UP000273331	2315711	104
Mycobacterium phage Melissauren88	UP000246990	2163593	95
Mycobacterium virus Bethlehem	UP000002120	260121	87
Mycobacterium phage Enby	UP000427097	2656577	107
Mycobacterium phage Pippy	UP000221357	1983576	103
Mycobacterium phage Leogania	UP000424168	2656588	78
Mycobacterium phage Roary	UP000464069	2686237	100
Mycobacterium virus Corndog	UP000000964	205875	122
Mycobacterium phage Nappy	UP000005884	1088866	232
Mycobacterium phage DrFeelGood	UP000260167	2250326	85
Mycobacterium phage Spartacus	UP000008015	1147141	110
Mycobacterium phage prophi62-3	UP000662871	2813219	67
Mycobacterium phage Cuke	UP000240246	2079417	127
Mycobacterium phage Troll4	UP000002179	561999	88
Mycobacterium phage AnnaL29	UP000001270	1076630	96
Mycobacterium phage prophi91-3	UP000663588	2813226	71
Mycobacterium phage prophiGD51-1	UP000663308	2813266	76
Mycobacterium phage Cheetobro	UP000028663	1506716	92
Mycobacterium phage James	UP000292442	2530131	108
Mycobacterium virus Halo	UP000000905	373407	64
Mycobacterium phage Lolly9	UP000201083	1698711	130
Mycobacterium phage Hades	UP000202249	1527511	102
Mycobacterium phage Beezoo	UP000253341	2250355	99
Mycobacterium phage Craff	UP000253376	2250375	103
Mycobacterium phage Blexus	UP000424756	2656561	101
Mycobacterium phage Harley	UP000259984	2282909	107
Mycobacterium phage Lorde	UP000426834	2656592	106
Mycobacterium phage Doug	UP000326672	2592659	99
Mycobacterium phage JacoRen57	UP000287594	2499043	73
Mycobacterium virus Courthouse	UP000005860	1089119	241
Mycobacterium phage Reba	UP000258038	2250426	84
Mycobacterium phage StAnnes	UP000425122	2656605	110
Mycobacterium phage Phrann	UP000202629	1821541	67
Mycobacterium phage Dante	UP000201810	1698357	105
Mycobacterium phage prophi86-1	UP000663569	2813222	144
Mycobacterium phage Nazo	UP000223831	1897547	83
Mycobacterium phage Ogopogo	UP000241000	2099640	110
Mycobacterium phage TChen	UP000246238	2163598	101
Mycobacterium phage Jorgensen	UP000516566	2759390	102
Mycobacterium phage Violet	UP000009281	1086800	90
Mycobacterium phage Georgie2	UP000510655	2743928	96
Mycobacterium phage Malec	UP000288162	2500574	92
Mycobacterium phage BK1	UP000249916	2072006	85
Mycobacterium phage BigPaolini	UP000273630	2488962	85
Mycobacterium phage Et2Brutus	UP000226307	2015881	101
Mycobacterium phage Beatrix	UP000290185	2500791	90
Mycobacterium phage Marshawn	UP000325974	2652423	95
Mycobacterium phage Krakatau	UP000259060	2283296	97
Mycobacterium phage Argie	UP000294932	2517937	92
Mycobacterium phage Joselito	UP000253557	2234075	97
Mycobacterium phage DS6A	UP000005857	45764	97
Mycobacterium phage PP	UP000250053	2077134	80
Mycobacterium virus Alma	UP000005647	1089111	96
Mycobacterium phage ShedlockHolmes	UP000207723	1647313	100
Mycobacterium phage Toaka	UP000326630	2599881	95
Mycobacterium phage KashFlow	UP000595075	2794948	233
Mycobacterium phage BaconJack	UP000343814	2664223	97
Mycobacterium phage SiSi	UP000013556	1327777	99
Mycobacterium phage prophi102-2	UP000663369	2813210	79
Mycobacterium phage Kimona	UP000222598	2024295	87
Mycobacterium phage Minerva	UP000201616	1527513	238
Mycobacterium phage Pepe	UP000207678	1735466	86
Mycobacterium phage Misha28	UP000241577	2126810	93
Mycobacterium phage Gancho	UP000273282	2301613	86
Mycobacterium phage Sandalphon	UP000252280	2250367	104
Mycobacterium phage prophiGD13-2	UP000663428	2813241	69
Mycobacterium phage LilSpotty	UP000318419	2588512	85
Mycobacterium virus Yoshi	UP000223621	1034150	116
Mycobacterium phage Blinn1	UP000422251	2656562	97
Mycobacterium phage Charlie	UP000008519	1056830	68
Mycobacterium phage Chris	UP000501603	2725626	100
Mycobacterium phage Odin	UP000015082	1340711	94
Mycobacterium phage PacerPaul	UP000221935	1897542	93
Mycobacterium phage Philonius	UP000241430	2047843	72
Mycobacterium virus Che12	UP000002541	373405	98
Mycobacterium phage Jeon	UP000241956	2108123	85
Mycobacterium phage Phlei	UP000203948	1690684	81
Mycobacterium phage Polka14	UP000309153	2584498	108
Mycobacterium phage PegLeg	UP000204175	1325953	138
Mycobacterium phage Pocahontas	UP000317120	2590943	86
Mycobacterium phage Paola	UP000240226	2094139	92
Mycobacterium phage Watermelon	UP000422769	2656615	89
Mycobacterium phage LilMcDreamy	UP000325405	2652422	99
Mycobacterium phage Bongo	UP000005886	1088864	132
Mycobacterium phage Royals2015	UP000516055	2768139	109
Mycobacterium phage WillSterrel	UP000225278	1897769	104
Mycobacterium phage Dreamboat	UP000009279	1086749	94
Mycobacterium phage Brocalys	UP000202118	1815608	96
Mycobacterium phage prophiGD51-2	UP000662859	2813267	64
Mycobacterium phage Necropolis	UP000319059	2591222	76
Mycobacterium phage prophiGD102-1	UP000662899	2813236	117
Mycobacterium phage Xeno	UP000202790	1821538	69
Mycobacterium phage Wilder	UP000224165	1897507	130
Mycobacterium phage prophiGD05-3	UP000663380	2813233	76
Mycobacterium phage Alsfro	UP000019498	1458724	98
Mycobacterium phage TheloniousMonk	UP000202491	1701845	90
Mycobacterium phage Rajelicia	UP000290196	2502444	89
Mycobacterium phage Graduation	UP000018634	1391432	97
Mycobacterium phage QueenHazel	UP000327223	2599875	73
Mycobacterium phage Shaobing	UP000289302	2500807	95
Mycobacterium phage prophiGD15-1	UP000662792	2813242	124
Mycobacterium phage Island3	UP000000526	861048	76
Mycobacterium phage Shauna1	UP000006947	1036615	107
Mycobacterium phage Butters	UP000012171	1296646	66
Mycobacterium phage Barriga	UP000202030	1675548	101
Mycobacterium phage Pipefish	UP000000907	373413	102
Mycobacterium phage Plumbus	UP000595260	2790994	102
Mycobacterium phage Wheeler	UP000015570	1383054	96
Mycobacterium virus SG4	UP000005652	1089132	104
Mycobacterium virus Doom	UP000008426	1051138	85
Mycobacterium phage Carlyle	UP000319151	2585231	91
Mycobacterium phage Estave1	UP000029345	1536603	112
Mycobacterium phage Bryler	UP000405876	2653755	92
Mycobacterium phage Kumao	UP000229090	2041344	115
Mycobacterium phage EagleEye	UP000019119	1429759	95
Mycobacterium phage SirPhilip	UP000224266	2015824	97
Mycobacterium phage Waterfoul	UP000223153	1897518	94
Mycobacterium phage SassyB	UP000221573	1958910	95
Mycobacterium phage Yecey3	UP000423725	2656617	100
Mycobacterium phage Eish	UP000424681	2656575	109
Mycobacterium phage Conquerage	UP000240447	2081622	96
Mycobacterium phage STLscum	UP000594045	2776872	100
Mycobacterium virus Bron	UP000000524	861047	123
Mycobacterium phage Journey13	UP000222251	1983408	81
Mycobacterium phage prophiGD54-1	UP000663480	2813269	79
Mycobacterium phage Cornie	UP000503444	2704043	101
Mycobacterium phage Petruchio	UP000225975	1927018	90
Mycobacterium phage Magnar	UP000252728	2250361	91
Mycobacterium phage Phanphagia	UP000503416	2719206	110
Mycobacterium virus CrimD	UP000000527	861045	95
Mycobacterium phage prophiGD43A-4	UP000663554	2813263	91
Mycobacterium phage ByChance	UP000252380	2250373	95
Mycobacterium phage ChipMunk	UP000221798	1821722	94
Mycobacterium phage Nala	UP000018637	1391180	147
Mycobacterium phage Llama	UP000029358	1541823	111
Mycobacterium virus GUmbie	UP000008904	1071505	104
Mycobacterium virus Avani	UP000006059	1168594	107
Mycobacterium phage Arissanae	UP000291565	2530173	94
Mycobacterium phage Strokeseat	UP000424332	2656607	101
Mycobacterium phage MyraDee	UP000225918	2024303	94
Mycobacterium phage ArcusAngelus	UP000275242	2315613	103
Mycobacterium phage Vincenzo	UP000203101	1647301	98
Mycobacterium phage Lamina13	UP000019742	1468169	96
Mycobacterium virus Omega	UP000000963	205879	237
Mycobacterium phage Amgine	UP000221202	2015817	97
Mycobacterium phage Silvafighter	UP000251157	2234033	74
Mycobacterium phage Arib1	UP000231359	2041518	78
Mycobacterium phage Scowl	UP000240662	2099449	91
Mycobacterium virus Peaches	UP000001392	663557	86
Mycobacterium virus Euphoria	UP000009067	1051140	94
Mycobacterium phage Koella	UP000250500	2234029	95
Mycobacterium virus Dlane	UP000008409	1034101	105
Mycobacterium phage Dulcie	UP000295676	2517948	94
Mycobacterium virus Bxb1	UP000006815	148603	85
Mycobacterium phage MiaZeal	UP000030714	1567005	250
Mycobacterium phage Mahavrat	UP000318624	2591129	99
Mycobacterium phage CASbig	UP000013542	1327035	97
Mycobacterium phage Moonbeam	UP000516009	2767561	107
Mycobacterium phage Bipolar	UP000029885	1551711	106
Mycobacterium phage Tripl3t	UP000292861	2341048	91
Mycobacterium phage SpongeBob	UP000293597	2530151	65
Mycobacterium virus L5	UP000002123	31757	90
Mycobacterium phage Hegedechwinu	UP000464561	2686469	112
Mycobacterium phage prophiGD12-2	UP000662757	2813240	87
Mycobacterium virus DotProduct	UP000007317	1097752	98
Mycobacterium phage SheaKeira	UP000426226	2656603	92
Mycobacterium phage Saguaro	UP000269292	2315616	93
Mycobacterium phage BigNuz	UP000000697	1074309	82
Mycobacterium phage Chuckly	UP000422911	2656569	102
Mycobacterium phage Michley	UP000252844	2234076	92
Mycobacterium phage PainterBoy	UP000515883	2762425	93
Mycobacterium phage PhrostyMug	UP000016708	1354512	97
Mycobacterium phage DarthPhader	UP000226155	1912975	91
Mycobacterium phage prophiGD43A-5	UP000663645	2813264	115
Mycobacterium phage Zerg	UP000268651	2488980	104
Mycobacterium phage ThulaThula	UP000326708	2599880	80
Mycobacterium phage Fascinus	UP000242016	2108118	86
Mycobacterium phage Bromden	UP000258832	2283252	118
Mycobacterium phage KristaRAM	UP000264538	2301700	113
Mycobacterium phage Whouxphf	UP000269132	2484216	108
Mycobacterium phage Byougenkin	UP000246700	2182394	101
Mycobacterium phage DonSanchon	UP000257745	2283253	97
Mycobacterium phage Echild	UP000019125	1437839	100
Mycobacterium phage MosMoris	UP000024435	1471542	111
Mycobacterium virus RockyHorror	UP000225925	1034145	107
Mycobacterium virus Mozy	UP000005425	1034112	108
Mycobacterium phage prophi104-2	UP000663690	2813211	72
Mycobacterium phage SkinnyPete	UP000225260	1821539	67
Mycobacterium phage Pinnie	UP000294943	2517965	66
Mycobacterium phage Clautastrophe	UP000223993	2015878	122
Mycobacterium phage PBI1	UP000002539	373410	81
Mycobacterium phage prophi62-1	UP000662786	2813217	58
Mycobacterium phage prophi68-1	UP000663462	2813220	78
Mycobacterium phage Andies	UP000241155	2047834	65
Mycobacterium phage Purky	UP000320930	2593351	84
Mycobacterium virus KBG	UP000001724	540066	89
Mycobacterium phage Smeagol	UP000240323	2108131	90
Mycobacterium phage Myrna	UP000001849	546805	229
Mycobacterium phage Ryadel	UP000259996	2283292	132
Mycobacterium phage phiGD22-1	UP000594973	2794953	120
Mycobacterium phage prophi91-4	UP000663620	2813227	84
Mycobacterium phage Juice456	UP000327083	2652403	102
Mycobacterium phage Velveteen	UP000015580	1340821	100
Mycobacterium virus Ibhubesi	UP000008408	1034107	103
Mycobacterium phage Yuna	UP000326803	2599885	99
Mycobacterium phage Cambiare	UP000201500	1647305	67
Mycobacterium virus Pacc40	UP000002182	563122	101
Mycobacterium phage VA6	UP000503301	2725638	93
Mycobacterium phage Theia	UP000201432	1718172	87
Mycobacterium phage Bubbles123	UP000221706	1932895	100
Mycobacterium phage prophiGD91-2	UP000662906	2813273	117
Mycobacterium phage Kingsley	UP000224484	1970794	112
Mycobacterium phage BuzzLyseyear	UP000029340	1536598	110
Mycobacterium phage MissWhite	UP000222566	2024297	92
Mycobacterium phage Thumb	UP000241077	2094141	94
Mycobacterium phage DillTech15	UP000247174	2163591	111
Mycobacterium phage phiGD24-3	UP000594962	2794955	90
Mycobacterium phage Bricole	UP000221469	1718601	139
Mycobacterium virus Larva	UP000008518	1056831	97
Mycobacterium phage Barnyard	UP000000731	205880	109
Mycobacterium phage Jabbawokkie	UP000015579	1340820	106
Mycobacterium virus Perseus	UP000008526	1076136	92
Mycobacterium phage Cooper	UP000000904	373406	99
Mycobacterium virus Kssjeb	UP000008421	1034109	92
Mycobacterium phage Taheera	UP000221964	1897549	60
