# Supplementary material for: Lysine deserts and cullin-RING ligase receptors: Navigating untrodden paths in proteostasis
Source: iScience. 2023 Oct 28;26(11):108344. doi: 10.1016/j.isci.2023.108344 (PMC10665810; doi:10.1016/j.isci.2023.108344)
Supplement: Data S1. Analysis of lysine deserts’ correlation with protein half-life, related to Figure 7 [file mmc3.zip]

Archive with 2 entries (2 files):
- Data S1.pdf
- __MACOSX/._Data S1.pdf
